# Supplementary material for: Genetic imputation of kidney transcriptome, proteome and multi-omics illuminates new blood pressure and hypertension targets
Source: Nat Commun. 2024 Mar 19;15:2359. doi: 10.1038/s41467-024-46132-y (PMC10950894; doi:10.1038/s41467-024-46132-y)
Supplement: Supplementary file 4 — Supplementary Data 1-36 [file 41467_2024_46132_MOESM4_ESM.xlsx]

## Sheet: Supplementary Data 1
Supplementary Data 1. Tissue prioritisation analysis - systolic blood pressure. Tissues were ordered by the relevance to SBP (from the most relevant to the least relevant). Total score – sum of three scores, twas_ind_signal_proportion – proportion of independent TWAS signals, avg_association_strength – average effect of all the independent TWAS genes on SBP, num_of_genes_outside_gwas_loci – numbe…
Tissue	Total score	Score (twas_ind_signal_proportion)	Score (avg_association_strength)	Score (num_of_genes_outside_gwas_loci)	twas_ind_signal_proportion	avg_association_strength	num_of_genes_outside_gwas_loci	Sample size
Cells_Cultured_fibroblasts	136	39	48	49	0.0368899	41.3846	11	65
Artery_Aorta	128.5	38	46	44.5	0.0367279	39.728	5	65
Kidney_Cortex	110	14	49	47	0.0317003	41.4076	6	65
Minor_Salivary_Gland	106	48	28	30	0.0407713	35.8887	3	65
Brain_Hippocampus	104.5	49	16	39.5	0.0424757	33.4627	4	65
Adrenal_Gland	102.5	44	43	15.5	0.0381808	39.1926	2	65
Cells_EBV-transformed_lymphocytes	102.5	40	23	39.5	0.0371788	34.8997	4	65
Brain_Cortex	100.5	35	21	44.5	0.0361809	34.4186	5	65
Thyroid	99.5	46	38	15.5	0.0393741	38.5379	2	65
Brain_Cerebellar_Hemisphere	99.5	29	31	39.5	0.0354398	36.4075	4	65
Testis	94.5	6	44	44.5	0.0282287	39.3842	5	65
Brain_Frontal_Cortex_BA9	92	33	29	30	0.0360911	36.2897	3	65
Heart_Left_Ventricle	89.5	41	9	39.5	0.037679	32.7849	4	65
Pancreas	89	37	22	30	0.0365927	34.4434	3	65
Brain_Anterior_cingulate_cortex_BA24	88.5	12	37	39.5	0.0314254	38.1967	4	65
Skin_Sun_Exposed_Lower_leg	87.5	25	47	15.5	0.0345033	40.757	2	65
Small_Intestine_Terminal_Ileum	87	36	3	48	0.0364554	29.9956	8	65
Liver	85.5	31	39	15.5	0.0356422	38.6515	2	65
Esophagus_Mucosa	83.5	42	40	1.5	0.0379147	38.7379	0	65
Brain_Cerebellum	83	20	33	30	0.0329768	37.0114	3	65
Brain_Spinal_cord_cervical_c-1	80	9	41	30	0.0303654	38.781	3	65
Spleen	78.5	22	12	44.5	0.0338187	33.0241	5	65
Muscle_Skeletal	77	34	13	30	0.0361261	33.0705	3	65
Artery_Tibial	77	30	42	5	0.0356065	38.9582	1	65
Ovary	75	15	30	30	0.0325157	36.3996	3	65
Brain_Caudate_basal_ganglia	74	26	18	30	0.0346939	34.2143	3	65
Artery_Coronary	71.5	45	11	15.5	0.0387366	32.9851	2	65
Vagina	71.5	21	35	15.5	0.0330159	37.4338	2	65
Brain_Nucleus_accumbens_basal_ganglia	70.5	47	8	15.5	0.039548	32.7254	2	65
Prostate	70.5	10	45	15.5	0.030751	39.507	2	65
Whole_Blood	68.5	28	1	39.5	0.0353383	27.0713	4	65
Colon_Sigmoid	65	16	19	30	0.0326481	34.3664	3	65
Adipose_Subcutaneous	64	32	2	30	0.0357569	29.2354	3	65
Colon_Transverse	64	17	17	30	0.0326556	34.0807	3	65
Esophagus_Gastroesophageal_Junction	59.5	19	25	15.5	0.0327103	34.9331	2	65
Skin_Not_Sun_Exposed_Suprapubic	59.5	18	26	15.5	0.0327022	35.2989	2	65
Brain_Substantia_nigra	58	43	10	5	0.0379673	32.7857	1	65
Brain_Hypothalamus	57.5	27	15	15.5	0.0350564	33.1844	2	65
Uterus	57.5	8	34	15.5	0.0288184	37.1848	2	65
Pituitary	53.5	11	27	15.5	0.0313464	35.3425	2	65
Heart_Atrial_Appendage	53	3	20	30	0.0274143	34.3928	3	65
Nerve_Tibial	52.5	5	32	15.5	0.0281549	36.6312	2	65
Breast_Mammary_Tissue	48	13	5	30	0.0316109	31.9413	3	65
Brain_Putamen_basal_ganglia	46.5	24	7	15.5	0.0343886	32.5159	2	65
Lung	39.5	2	36	1.5	0.0272893	37.4808	0	65
Brain_Amygdala	34	23	6	5	0.0341522	32.1794	1	65
Adipose_Visceral_Omentum	33	4	24	5	0.0281426	34.9319	1	65
Esophagus_Muscularis	26.5	7	4	15.5	0.0286862	30.7971	2	65
Stomach	20	1	14	5	0.026264	33.1784	1	65

## Sheet: Supplementary Data 2
Supplementary Data 2. Tissue prioritisation analysis - diastolic blood pressure. Tissues were ordered by the relevance to DBP (from the most relevant to the least relevant). Total score – sum of three scores, twas_ind_signal_proportion – proportion of independent TWAS signals, avg_association_strength – average effect of all the independent TWAS genes on DBP, num_of_genes_outside_gwas_loci – numb…
Tissue	Total score	Score (twas_ind_signal_proportion)	Score (avg_association_strength)	Score (num_of_genes_outside_gwas_loci)	twas_ind_signal_proportion	avg_association_strength	num_of_genes_outside_gwas_loci	Sample size
Kidney_Cortex	135.5	47	43	45.5	0.0449309	39.917	10	65
Brain_Frontal_Cortex_BA9	126.5	39	39	48.5	0.042152	38.6905	12	65
Cells_Cultured_fibroblasts	126	30	49	47	0.0397276	42.614	11	65
Cells_EBV-transformed_lymphocytes	122.5	44	36	42.5	0.0442623	38.1397	9	65
Spleen	115.5	46	21	48.5	0.0446219	35.7796	12	65
Brain_Cerebellum	106	29	38	39	0.0391982	38.4645	8	65
Artery_Tibial	103	31	47	25	0.0398551	42.0412	5	65
Adrenal_Gland	98	37	44	17	0.0421112	40.7094	4	65
Brain_Caudate_basal_ganglia	96	25	32	39	0.0382653	37.4487	8	65
Thyroid	94.5	18	42	34.5	0.0368315	39.2817	7	65
Liver	93	45	23	25	0.0443548	35.8733	5	65
Brain_Cerebellar_Hemisphere	92.5	21	29	42.5	0.0371477	36.9484	9	65
Brain_Spinal_cord_cervical_c-1	92.5	20	30	42.5	0.0370561	36.9916	9	65
Heart_Left_Ventricle	90	32	33	25	0.0398796	37.7353	5	65
Colon_Transverse	89	33	31	25	0.0400246	37.4333	5	65
Brain_Nucleus_accumbens_basal_ganglia	87	27	35	25	0.0390144	37.8079	5	65
Brain_Cortex	86.5	28	13	45.5	0.039196	34.821	10	65
Brain_Anterior_cingulate_cortex_BA24	82	3	48	31	0.0325477	42.5389	6	65
Small_Intestine_Terminal_Ileum	81.5	36	11	34.5	0.0420404	34.6631	7	65
Pituitary	79.5	15	22	42.5	0.0359712	35.8408	9	65
Artery_Aorta	79	34	28	17	0.0400668	36.8871	4	65
Esophagus_Mucosa	75.5	43	24	8.5	0.0438129	36.0484	3	65
Minor_Salivary_Gland	75.5	41	26	8.5	0.0435262	36.5038	3	65
Brain_Putamen_basal_ganglia	75.5	7	34	34.5	0.0332969	37.777	7	65
Artery_Coronary	75	35	15	25	0.0416915	35.0892	5	65
Prostate	75	23	27	25	0.0378251	36.7807	5	65
Pancreas	71	42	12	17	0.043765	34.6912	4	65
Vagina	70	8	37	25	0.0336294	38.2464	5	65
Ovary	69.5	26	9	34.5	0.0387906	34.3608	7	65
Brain_Amygdala	69.5	17	18	34.5	0.0365488	35.4882	7	65
Skin_Sun_Exposed_Lower_leg	68.5	19	41	8.5	0.0368609	39.0112	3	65
Testis	67	4	46	17	0.0328042	42.0408	4	65
Uterus	66	9	40	17	0.0345622	39.0043	4	65
Muscle_Skeletal	65.5	40	17	8.5	0.0429448	35.3182	3	65
Nerve_Tibial	65	12	14	39	0.0351936	34.9692	8	65
Brain_Substantia_nigra	60.5	48	4	8.5	0.045481	33.1145	3	65
Brain_Hippocampus	59.5	49	2	8.5	0.0485437	31.1945	3	65
Breast_Mammary_Tissue	59.5	22	3	34.5	0.0376671	32.5442	7	65
Skin_Not_Sun_Exposed_Suprapubic	58.5	5	45	8.5	0.0332569	41.4077	3	65
Brain_Hypothalamus	56.5	38	10	8.5	0.0421365	34.4541	3	65
Stomach	52	11	16	25	0.0347769	35.1831	5	65
Colon_Sigmoid	49.5	16	25	8.5	0.0362757	36.1398	3	65
Lung	42.5	14	20	8.5	0.0357576	35.7636	3	65
Whole_Blood	40	10	5	25	0.0345865	33.2151	5	65
Esophagus_Gastroesophageal_Junction	39	6	8	25	0.033275	34.0807	5	65
Adipose_Subcutaneous	31	24	6	1	0.0381406	33.6714	0	65
Heart_Atrial_Appendage	22.5	13	1	8.5	0.035514	29.9666	3	65
Esophagus_Muscularis	22	1	19	2	0.0315548	35.5125	2	65
Adipose_Visceral_Omentum	17.5	2	7	8.5	0.0325	33.9115	3	65

## Sheet: Supplementary Data 3
Supplementary Data 3. Kidney gene expression predictive models generated by PUMICE (Prediction Using Models Informed by Chromatin conformations and Epigenomics) and PrediXcan. Method – gene expression prediction algorithm, HKTR – Human Kidney Tissue Resource, NIH – National Institutes of Health, n – sample size.
Method	Discovery panel (n)	Cross-validated models in discovery	Validation panel (n)	Validated models in validation
PUMICE	HKTR (478)	8682	NIH (222)	6490
PrediXcan	HKTR (478)	7011	NIH (222)	5647

## Sheet: Supplementary Data 4
Supplementary Data 4. 6490 independently validated kidney gene expression predictive models generated by PUMICE (Prediction Using Models Informed by Chromatin conformations and Epigenomics). Discovery panel (n=478) - Human Kidney Tissue Resource. Validation panel (n=222) - NIH kidney resources. P-value – nominal P-value calculated from two-sided Pearson correlation, lncrna – long non-coding RNA. …
Gene symbol	Chromosome (GRCh37)	Ensembl gene ID	Gene start position (GRCh37)	Gene end position (GRCh37)	Gene biotype	Gene full name	Prediction performance R (discovery)	Prediction performance P-value (discovery)	Prediction performance R (validation)
ABCA4	1	ENSG00000198691	94458391	94586688	protein_coding	ATP-binding cassette, sub-family A (ABC1), member 4	0.227327	6.11789e-07	0.107391
ABL2	1	ENSG00000143322	179068462	179198819	protein_coding	ABL proto-oncogene 2, non-receptor tyrosine kinase	0.134438	0.0032829	0.205095
ACADM	1	ENSG00000117054	76190032	76253260	protein_coding	acyl-CoA dehydrogenase, C-4 to C-12 straight chain	0.602339	1.24079e-52	0.559322
ACOT11	1	ENSG00000162390	55007930	55104865	protein_coding	acyl-CoA thioesterase 11	0.380426	6.63419e-18	0.302063
ADAM15	1	ENSG00000143537	155023042	155035251	protein_coding	ADAM metallopeptidase domain 15	0.31099	3.3683e-12	0.211383
ADGRB2	1	ENSG00000121753	32192718	32230494	protein_coding	adhesion G protein-coupled receptor B2	0.195308	2.20246e-05	0.115961
ADGRL2	1	ENSG00000117114	81771845	82373115	protein_coding	adhesion G protein-coupled receptor L2	0.313698	2.36872e-12	0.214449
ADORA1	1	ENSG00000163485	203059782	203136533	protein_coding	adenosine A1 receptor	0.397218	5.50784e-20	0.330885
AGBL4	1	ENSG00000186094	48998527	50489585	protein_coding	ATP/GTP binding protein-like 4	0.179384	6.35709e-05	0.247482
AGMAT	1	ENSG00000116771	15898848	15911605	protein_coding	agmatine ureohydrolase (agmatinase)	0.153313	0.000855638	0.106318
AGRN	1	ENSG00000188157	955503	991498	protein_coding	agrin	0.340709	1.73758e-14	0.224264
AGT	1	ENSG00000135744	230838269	230850043	protein_coding	angiotensinogen (serpin peptidase inhibitor, clade A, member 8)	0.525153	6.67711e-37	0.462584
AGTRAP	1	ENSG00000177674	11796141	11814859	protein_coding	angiotensin II receptor-associated protein	0.391009	3.51364e-19	0.39049
AJAP1	1	ENSG00000196581	4714792	4852594	protein_coding	adherens junctions associated protein 1	0.440904	2.1039e-24	0.424411
AK5	1	ENSG00000154027	77747736	78025654	protein_coding	adenylate kinase 5	0.317779	1.23237e-12	0.307997
AKR7A2	1	ENSG00000053371	19630459	19638640	protein_coding	aldo-keto reductase family 7, member A2	0.228721	4.28653e-07	0.212851
ALDH4A1	1	ENSG00000159423	19197924	19229275	protein_coding	aldehyde dehydrogenase 4 family, member A1	0.175645	0.000104896	0.104104
ALDH9A1	1	ENSG00000143149	165631453	165668100	protein_coding	aldehyde dehydrogenase 9 family, member A1	0.299302	2.5576e-11	0.441041
AMIGO1	1	ENSG00000181754	110046797	110052360	protein_coding	adhesion molecule with Ig-like domain 1	0.580407	7.43695e-47	0.655728
AMY2B	1	ENSG00000240038	104096437	104122156	protein_coding	amylase, alpha 2B (pancreatic)	0.186811	4.25282e-05	0.128093
ANGEL2	1	ENSG00000174606	213165524	213189168	protein_coding	angel homolog 2 (Drosophila)	0.201053	1.00032e-05	0.311037
ANGPTL3	1	ENSG00000132855	63063158	63071830	protein_coding	angiopoietin-like 3	0.355159	1.24324e-15	0.417255
ANKRD65	1	ENSG00000235098	1353800	1357149	protein_coding	ankyrin repeat domain 65	0.415323	5.67852e-22	0.522759
APITD1	1	ENSG00000175279	10490500	10502866	protein_coding	apoptosis-inducing, TAF9-like domain 1	0.390153	6.11813e-19	0.440708
APOA1BP	1	ENSG00000163382	156561554	156564091	protein_coding	apolipoprotein A-I binding protein	0.363316	1.33035e-16	0.355758
ARHGEF19	1	ENSG00000142632	16524349	16539104	protein_coding	Rho guanine nucleotide exchange factor (GEF) 19	0.636093	2.64088e-59	0.626777
ARNT	1	ENSG00000143437	150782181	150849244	protein_coding	aryl hydrocarbon receptor nuclear translocator	0.21659	2.24361e-06	0.249735
ARPC5	1	ENSG00000162704	183589981	183604892	protein_coding	actin related protein 2/3 complex, subunit 5, 16kDa	0.266463	3.80275e-09	0.382252
ARTN	1	ENSG00000117407	44398992	44402913	protein_coding	artemin	0.28069	2.96471e-10	0.291559
ARV1	1	ENSG00000173409	231114727	231136341	protein_coding	ARV1 homolog, fatty acid homeostasis modulator	0.138577	0.00219197	0.199746
ASAP3	1	ENSG00000088280	23755056	23811061	protein_coding	ArfGAP with SH3 domain, ankyrin repeat and PH domain 3	0.290654	1.25522e-10	0.118545
ATAD3B	1	ENSG00000160072	1407149	1433228	protein_coding	ATPase family, AAA domain containing 3B	0.380964	2.70818e-18	0.145842
ATAD3C	1	ENSG00000215915	1385069	1405538	protein_coding	ATPase family, AAA domain containing 3C	0.378289	3.52895e-18	0.169102
ATF6	1	ENSG00000118217	161736084	161933860	protein_coding	activating transcription factor 6	0.387502	1.24264e-19	0.25024
ATG4C	1	ENSG00000125703	63249806	63331184	protein_coding	autophagy related 4C, cysteine peptidase	0.178733	8.8711e-05	0.234582
ATP1A1-AS1	1	ENSG00000203865	116934869	116961244	lncrna	ATP1A1 antisense RNA 1	0.277042	6.42937e-10	0.171053
ATP1B1	1	ENSG00000143153	169074935	169101960	protein_coding	ATPase, Na+/K+ transporting, beta 1 polypeptide	0.322978	4.95302e-13	0.21826
ATPIF1	1	ENSG00000130770	28562620	28573417	protein_coding	ATPase inhibitory factor 1	0.66502	1.61154e-67	0.513989
AXDND1	1	ENSG00000162779	179334855	179523870	protein_coding	axonemal dynein light chain domain containing 1	0.274484	1.06213e-09	0.284319
B3GALT6	1	ENSG00000176022	1167645	1170421	protein_coding	UDP-Gal:betaGal beta 1,3-galactosyltransferase polypeptide 6	0.257511	1.39039e-08	0.430344
BMP8A	1	ENSG00000183682	39957318	39991607	protein_coding	bone morphogenetic protein 8a	0.178977	9.56252e-05	0.119413
BMP8B	1	ENSG00000116985	40222854	40254533	protein_coding	bone morphogenetic protein 8b	0.500684	4.48869e-33	0.630103
BNIPL	1	ENSG00000163141	151009046	151020076	protein_coding	BCL2/adenovirus E1B 19kD interacting protein like	0.258071	1.25276e-08	0.227489
BTBD19	1	ENSG00000222009	45274154	45281257	protein_coding	BTB (POZ) domain containing 19	0.280143	2.19236e-10	0.21483
C1orf109	1	ENSG00000116922	38147242	38157921	protein_coding	chromosome 1 open reading frame 109	0.175222	0.000121573	0.15698
C1orf112	1	ENSG00000000460	169640707	169823221	protein_coding	chromosome 1 open reading frame 112	0.172019	0.000162123	0.187849
C1orf115	1	ENSG00000162817	220863187	220872499	protein_coding	chromosome 1 open reading frame 115	0.221439	1.13699e-06	0.170719
C1orf123	1	ENSG00000162384	53679771	53686289	protein_coding	chromosome 1 open reading frame 123	0.415355	8.60022e-22	0.404947
C1orf145	1	ENSG00000162913	228391207	228401365	protein_coding	chromosome 1 open reading frame 145	0.429996	2.70108e-23	0.395334
C1orf174	1	ENSG00000198912	3805689	3816857	protein_coding	chromosome 1 open reading frame 174	0.370252	2.63899e-17	0.303941
C1orf204	1	ENSG00000188004	159804264	159825137	protein_coding	chromosome 1 open reading frame 204	0.36512	8.40923e-17	0.459973
C1orf21	1	ENSG00000116667	184356192	184598154	protein_coding	chromosome 1 open reading frame 21	0.20092	1.23533e-05	0.313388
C1orf210	1	ENSG00000253313	43747554	43751288	protein_coding	chromosome 1 open reading frame 210	0.247293	4.62631e-08	0.21383
C1orf228	1	ENSG00000198520	45140364	45191263	protein_coding	chromosome 1 open reading frame 228	0.255728	1.82984e-08	0.338122
C1orf229	1	ENSG00000221953	247273462	247275719	others	chromosome 1 open reading frame 229	0.314366	1.17244e-12	0.403919
C1orf27	1	ENSG00000157181	186344970	186390510	protein_coding	chromosome 1 open reading frame 27	0.147024	0.001277	0.106493
C1orf50	1	ENSG00000164008	43232940	43260164	protein_coding	chromosome 1 open reading frame 50	0.255919	1.33462e-08	0.312717
C1orf53	1	ENSG00000203724	197871777	197876497	protein_coding	chromosome 1 open reading frame 53	0.321557	4.575e-13	0.460815
C1orf64	1	ENSG00000183888	16330731	16335302	protein_coding	chromosome 1 open reading frame 64	0.230033	1.38419e-07	0.192764
C1orf95	1	ENSG00000203685	226736501	226796915	protein_coding	chromosome 1 open reading frame 95	0.144394	0.00174947	0.193492
CACNA1E	1	ENSG00000198216	181382238	181776078	protein_coding	calcium channel, voltage-dependent, R type, alpha 1E subunit	0.31515	1.42304e-12	0.204189
CAPN2	1	ENSG00000162909	223889295	223963720	protein_coding	calpain 2, (m/II) large subunit	0.265748	2.00763e-09	0.15462
CAPN8	1	ENSG00000203697	223797846	223853436	protein_coding	calpain 8	0.231935	2.9802e-07	0.13778
CAPZA1	1	ENSG00000116489	113161795	113214241	protein_coding	capping protein (actin filament) muscle Z-line, alpha 1	0.216236	2.1507e-06	0.216175
CAPZB	1	ENSG00000077549	19665270	19812033	protein_coding	capping protein (actin filament) muscle Z-line, beta	0.149608	0.00107268	0.165787
CASP9	1	ENSG00000132906	15817327	15853029	protein_coding	caspase 9, apoptosis-related cysteine peptidase	0.451742	4.99273e-26	0.271648
CC2D1B	1	ENSG00000154222	52811395	52831865	protein_coding	coiled-coil and C2 domain containing 1B	0.143843	0.00191349	0.116572
CCBL2	1	ENSG00000137944	89401456	89458636	protein_coding	cysteine conjugate-beta lyase 2	0.623535	4.11911e-56	0.669853
CCDC163P	1	ENSG00000280670	45959538	45965751	protein_coding	coiled-coil domain containing 163, pseudogene	0.706172	2.86745e-82	0.767197
CCDC181	1	ENSG00000117477	169364108	169429907	protein_coding	coiled-coil domain containing 181	0.371901	2.78852e-17	0.277717
CCDC24	1	ENSG00000159214	44457031	44462200	protein_coding	coiled-coil domain containing 24	0.116857	0.0123916	0.202413
CCT3	1	ENSG00000163468	156278759	156337664	protein_coding	chaperonin containing TCP1, subunit 3 (gamma)	0.121768	0.00877444	0.265748
CD244	1	ENSG00000122223	160799950	160832645	protein_coding	CD244 molecule, natural killer cell receptor 2B4	0.188357	4.19425e-05	0.177922
CD46	1	ENSG00000117335	207925402	207968858	protein_coding	CD46 molecule, complement regulatory protein	0.199707	1.09057e-05	0.230823
CD55	1	ENSG00000196352	207494853	207560149	protein_coding	CD55 molecule, decay accelerating factor for complement (Cromer blood group)	0.162439	0.000362704	0.357757
CDA	1	ENSG00000158825	20915441	20945401	protein_coding	cytidine deaminase	0.620578	4.73882e-56	0.618239
CDC14A	1	ENSG00000079335	100810581	100985833	protein_coding	cell division cycle 14A	0.240708	1.40753e-07	0.230864
CDC42BPA	1	ENSG00000143776	227177566	227506175	protein_coding	CDC42 binding protein kinase alpha (DMPK-like)	0.212425	3.62016e-06	0.139049
CDC42SE1	1	ENSG00000197622	151023447	151042801	protein_coding	CDC42 small effector 1	0.171974	0.000187109	0.15753
CDC7	1	ENSG00000097046	91966450	91991321	protein_coding	cell division cycle 7	0.396604	1.25809e-19	0.427767
CDK11A	1	ENSG00000008128	1634169	1655763	protein_coding	cyclin-dependent kinase 11A	0.150962	0.00100557	0.188925
CEP104	1	ENSG00000116198	3728645	3773778	protein_coding	centrosomal protein 104kDa	0.321725	2.80634e-13	0.404959
CEP85	1	ENSG00000130695	26560644	26605529	protein_coding	centrosomal protein 85kDa	0.270262	2.25171e-09	0.392363
CEPT1	1	ENSG00000134255	111682249	111727724	protein_coding	choline/ethanolamine phosphotransferase 1	0.149976	0.00121633	0.243172
CFAP57	1	ENSG00000243710	43637820	43720029	protein_coding	cilia and flagella associated protein 57	0.361219	1.87926e-16	0.210204
CFHR1	1	ENSG00000244414	196788887	196801319	protein_coding	complement factor H-related 1	0.491605	4.01325e-32	0.572241
CFHR3	1	ENSG00000116785	196743925	196764536	protein_coding	complement factor H-related 3	0.266674	3.42692e-09	0.252428
CHI3L1	1	ENSG00000133048	203148059	203155877	protein_coding	chitinase 3-like 1 (cartilage glycoprotein-39)	0.40362	8.71665e-21	0.19006
CHML	1	ENSG00000203668	241792155	241799232	protein_coding	choroideremia-like (Rab escort protein 2)	0.141376	0.00176495	0.134496
CHRM3	1	ENSG00000133019	239549865	240078752	protein_coding	cholinergic receptor, muscarinic 3	0.174005	0.000119858	0.209712
CHRM3-AS1	1	ENSG00000234601	240061316	240063172	lncrna	CHRM3 antisense RNA 1	0.25085	1.3237e-08	0.356013
CLCC1	1	ENSG00000121940	109472130	109506079	protein_coding	chloride channel CLIC-like 1	0.156764	0.000705987	0.120582
CLCN6	1	ENSG00000011021	11866153	11903201	protein_coding	chloride channel, voltage-sensitive 6	0.215867	1.68443e-06	0.279704
CLCNKA	1	ENSG00000186510	16345370	16360545	protein_coding	chloride channel, voltage-sensitive Ka	0.464439	1.33567e-27	0.409764
CLCNKB	1	ENSG00000184908	16370231	16383803	protein_coding	chloride channel, voltage-sensitive Kb	0.525061	1.28085e-36	0.527535
CLSTN1	1	ENSG00000171603	9789084	9884584	protein_coding	calsyntenin 1	0.120913	0.00921862	0.125323
CMPK1	1	ENSG00000162368	47799469	47844511	protein_coding	cytidine monophosphate (UMP-CMP) kinase 1, cytosolic	0.2224	9.71066e-07	0.123785
CNIH4	1	ENSG00000143771	224544552	224567161	protein_coding	cornichon family AMPA receptor auxiliary protein 4	0.223146	6.84938e-07	0.197926
CNKSR1	1	ENSG00000142675	26503894	26516377	protein_coding	connector enhancer of kinase suppressor of Ras 1	0.440844	2.27739e-24	0.415182
CNN3	1	ENSG00000117519	95362505	95392834	protein_coding	calponin 3, acidic	0.22373	7.38926e-07	0.242437
CNST	1	ENSG00000162852	246729746	246831886	protein_coding	consortin, connexin sorting protein	0.111265	0.0149082	0.102058
COA6	1	ENSG00000168275	234509202	234519795	protein_coding	cytochrome c oxidase assembly factor 6	0.457251	1.42894e-26	0.420053
COL9A2	1	ENSG00000049089	40766159	40783488	protein_coding	collagen, type IX, alpha 2	0.179401	8.26159e-05	0.214105
COLGALT2	1	ENSG00000198756	183898988	184006863	protein_coding	collagen beta(1-O)galactosyltransferase 2	0.198865	8.7317e-06	0.263507
CORT	1	ENSG00000241563	10509776	10511959	protein_coding	cortistatin	0.232207	3.56795e-07	0.227454
COX20	1	ENSG00000203667	244998624	245008359	protein_coding	COX20 cytochrome c oxidase assembly factor	0.325167	4.02794e-13	0.26283
CR2	1	ENSG00000117322	207627575	207663240	protein_coding	complement component (3d/Epstein Barr virus) receptor 2	0.655858	1.63738e-65	0.700618
CREB3L4	1	ENSG00000143578	153940010	153946839	protein_coding	cAMP responsive element binding protein 3-like 4	0.203729	7.88866e-06	0.281198
CREG1	1	ENSG00000143162	167498914	167523004	protein_coding	cellular repressor of E1A-stimulated genes 1	0.265229	2.98523e-09	0.265144
CROCC	1	ENSG00000058453	17175658	17299474	protein_coding	ciliary rootlet coiled-coil, rootletin	0.239589	1.21762e-07	0.173091
CROCCP2	1	ENSG00000215908	16945464	16971178	lncrna	ciliary rootlet coiled-coil, rootletin pseudogene 2	0.45374	5.86117e-26	0.29248
CRYZ	1	ENSG00000116791	75171166	75199092	protein_coding	crystallin, zeta (quinone reductase)	0.484999	2.24587e-30	0.46882
CSRP1	1	ENSG00000159176	201452658	201478584	protein_coding	cysteine and glycine-rich protein 1	0.108996	0.0180544	0.199326
CTBS	1	ENSG00000117151	85015289	85040163	protein_coding	chitobiase, di-N-acetyl-	0.264714	4.37982e-09	0.359515
CTSK	1	ENSG00000143387	150768684	150780799	protein_coding	cathepsin K	0.197824	1.71186e-05	0.135245
CTSS	1	ENSG00000163131	150702672	150738433	protein_coding	cathepsin S	0.347793	3.8443e-15	0.321843
CYB561D1	1	ENSG00000174151	110036674	110045554	protein_coding	cytochrome b561 family, member D1	0.104973	0.0187792	0.135301
CYP4A22	1	ENSG00000162365	47603107	47615413	protein_coding	cytochrome P450, family 4, subfamily A, polypeptide 22	0.384936	9.29914e-19	0.271728
CYP4B1	1	ENSG00000142973	47223510	47285085	protein_coding	cytochrome P450, family 4, subfamily B, polypeptide 1	0.314827	1.83019e-12	0.336473
DAB1	1	ENSG00000173406	57742369	59012406	protein_coding	Dab, reelin signal transducer, homolog 1 (Drosophila)	0.230855	4.65787e-07	0.323739
DDI2	1	ENSG00000197312	15943995	15995539	protein_coding	DNA-damage inducible 1 homolog 2	0.134601	0.00372066	0.102568
DDR2	1	ENSG00000162733	162601163	162757190	protein_coding	discoidin domain receptor tyrosine kinase 2	0.149853	0.000926766	0.187266
DDX59	1	ENSG00000118197	200593024	200639097	protein_coding	DEAD (Asp-Glu-Ala-Asp) box polypeptide 59	0.329898	5.89514e-14	0.245897
DENND2D	1	ENSG00000162777	111729796	111747157	protein_coding	DENN/MADD domain containing 2D	0.405232	8.23903e-21	0.334571
DESI2	1	ENSG00000121644	244816237	244872335	protein_coding	desumoylating isopeptidase 2	0.235824	1.74204e-07	0.312516
DHCR24	1	ENSG00000116133	55315306	55352891	protein_coding	24-dehydrocholesterol reductase	0.273626	1.17022e-09	0.157836
DIRAS3	1	ENSG00000162595	68511645	68517314	protein_coding	DIRAS family, GTP-binding RAS-like 3	0.147533	0.00125331	0.177532
DMAP1	1	ENSG00000178028	44679127	44686353	protein_coding	DNA methyltransferase 1 associated protein 1	0.115794	0.0126487	0.252845
DNAJB4	1	ENSG00000162616	78444859	78483648	protein_coding	DnaJ (Hsp40) homolog, subfamily B, member 4	0.223783	5.72139e-07	0.283413
DNAJC11	1	ENSG00000007923	6694228	6761984	protein_coding	DnaJ (Hsp40) homolog, subfamily C, member 11	0.18765	4.11858e-05	0.180218
DNAJC8	1	ENSG00000126698	28525967	28559536	protein_coding	DnaJ (Hsp40) homolog, subfamily C, member 8	0.229809	2.92215e-07	0.143446
DNALI1	1	ENSG00000163879	38022520	38032458	protein_coding	dynein, axonemal, light intermediate chain 1	0.409389	1.21914e-21	0.394618
DPT	1	ENSG00000143196	168664697	168698502	protein_coding	dermatopontin	0.309363	4.92768e-12	0.266791
DSTYK	1	ENSG00000133059	205111633	205180694	protein_coding	dual serine/threonine and tyrosine protein kinase	0.334011	4.62461e-14	0.2418
DUTP6	1	ENSG00000225171	166837985	166838446	others	deoxyuridine triphosphatase pseudogene 6	0.281622	2.90605e-10	0.345813
EBNA1BP2	1	ENSG00000117395	43629846	43736607	protein_coding	EBNA1 binding protein 2	0.42354	1.65134e-22	0.275477
ECHDC2	1	ENSG00000121310	53361582	53392884	protein_coding	enoyl CoA hydratase domain containing 2	0.225884	5.29412e-07	0.155424
EFCAB14	1	ENSG00000159658	47140831	47184736	protein_coding	EF-hand calcium binding domain 14	0.29851	2.69928e-11	0.230824
EFCAB2	1	ENSG00000203666	245133007	245290466	protein_coding	EF-hand calcium binding domain 2	0.735958	4.2178e-92	0.823396
EFCAB7	1	ENSG00000203965	63989043	64038364	protein_coding	EF-hand calcium binding domain 7	0.1716	0.000179473	0.303644
EIF3I	1	ENSG00000084623	32687529	32697205	protein_coding	eukaryotic translation initiation factor 3, subunit I	0.182709	4.80526e-05	0.123845
EMC1	1	ENSG00000127463	19542158	19578046	protein_coding	ER membrane protein complex subunit 1	0.226802	5.75566e-07	0.332122
EPHX1	1	ENSG00000143819	226007483	226033264	protein_coding	epoxide hydrolase 1, microsomal (xenobiotic)	0.270266	1.63213e-09	0.360052
EPHX4	1	ENSG00000172031	92495539	92529093	protein_coding	epoxide hydrolase 4	0.202009	1.07073e-05	0.214337
ERO1B	1	ENSG00000086619	236378855	236445285	protein_coding	endoplasmic reticulum oxidoreductase beta	0.408265	6.0592e-21	0.272881
EVA1B	1	ENSG00000142694	36787632	36789755	protein_coding	eva-1 homolog B (C. elegans)	0.36658	3.72855e-17	0.137419
EXO5	1	ENSG00000164002	40974413	40982228	protein_coding	exonuclease 5	0.327255	1.33449e-13	0.402497
F11R	1	ENSG00000158769	160965001	160991138	protein_coding	F11 receptor	0.39606	2.0831e-19	0.27986
F3	1	ENSG00000117525	94994781	95007356	protein_coding	coagulation factor III (thromboplastin, tissue factor)	0.156471	0.000694524	0.164142
F5	1	ENSG00000198734	169483404	169555826	protein_coding	coagulation factor V (proaccelerin, labile factor)	0.22411	6.13774e-07	0.251127
FAAH	1	ENSG00000117480	46859937	46879520	protein_coding	fatty acid amide hydrolase	0.268215	2.698e-09	0.245001
FAAHP1	1	ENSG00000232022	46897801	46948165	others	fatty acid amide hydrolase pseudogene 1	0.319248	7.58435e-13	0.385197
FAAP20	1	ENSG00000162585	2115900	2144159	protein_coding	Fanconi anemia core complex associated protein 20	0.268445	2.49419e-09	0.381163
FABP3	1	ENSG00000121769	31838472	31849697	protein_coding	fatty acid binding protein 3, muscle and heart	0.275982	1.05732e-09	0.290593
FAF1	1	ENSG00000185104	50902700	51425935	protein_coding	Fas (TNFRSF6) associated factor 1	0.107268	0.0209474	0.179178
FAM110D	1	ENSG00000197245	26485511	26490453	protein_coding	family with sequence similarity 110, member D	0.20565	4.11044e-06	0.280534
FAM131C	1	ENSG00000185519	16384264	16400127	protein_coding	family with sequence similarity 131, member C	0.118196	0.0108096	0.184511
FAM132A	1	ENSG00000184163	1177826	1182102	protein_coding	family with sequence similarity 132, member A	0.223722	1.01346e-06	0.154973
FAM151A	1	ENSG00000162391	55074855	55089229	protein_coding	family with sequence similarity 151, member A	0.198336	9.12002e-06	0.193595
FAM183A	1	ENSG00000186973	43610824	43622067	protein_coding	family with sequence similarity 183, member A	0.411244	4.77468e-21	0.47692
FAM20B	1	ENSG00000116199	178994939	179045697	protein_coding	family with sequence similarity 20, member B	0.259258	9.97589e-09	0.337008
FAM213B	1	ENSG00000157870	2517930	2522908	protein_coding	family with sequence similarity 213, member B	0.230459	3.81257e-07	0.152048
FAM69A	1	ENSG00000154511	93298294	93427079	protein_coding	family with sequence similarity 69, member A	0.304237	1.20262e-11	0.270621
FAM89A	1	ENSG00000182118	231154704	231175992	protein_coding	family with sequence similarity 89, member A	0.20248	6.03475e-06	0.23518
FBXO2	1	ENSG00000116661	11708424	11715842	protein_coding	F-box protein 2	0.421054	1.57502e-22	0.429333
FBXO28	1	ENSG00000143756	224301789	224349749	protein_coding	F-box protein 28	0.166648	0.000241082	0.13702
FBXO42	1	ENSG00000037637	16573334	16678949	protein_coding	F-box protein 42	0.136937	0.00272974	0.22884
FBXO44	1	ENSG00000132879	11714432	11723384	protein_coding	F-box protein 44	0.281295	2.33373e-10	0.223837
FBXO6	1	ENSG00000116663	11724181	11734411	protein_coding	F-box protein 6	0.19545	1.82524e-05	0.411631
FCAMR	1	ENSG00000162897	207131310	207143970	protein_coding	Fc receptor, IgA, IgM, high affinity	0.4261	1.63625e-23	0.313838
FCER1A	1	ENSG00000179639	159259504	159278014	protein_coding	Fc fragment of IgE, high affinity I, receptor for; alpha polypeptide	0.177707	0.000114598	0.270133
FCER1G	1	ENSG00000158869	161185024	161190489	protein_coding	Fc fragment of IgE, high affinity I, receptor for; gamma polypeptide	0.233178	2.26642e-07	0.319276
FCGR2B	1	ENSG00000072694	161632937	161648444	protein_coding	Fc fragment of IgG, low affinity IIb, receptor (CD32)	0.207653	6.15596e-06	0.269499
FCGR2C	1	ENSG00000244682	161551129	161575452	others	Fc fragment of IgG, low affinity IIc, receptor for (CD32) (gene/pseudogene)	0.26501	3.57238e-09	0.198569
FCRLB	1	ENSG00000162746	161691353	161697933	protein_coding	Fc receptor-like B	0.31732	7.19796e-13	0.328069
FHL3	1	ENSG00000183386	38462442	38471278	protein_coding	four and a half LIM domains 3	0.382721	2.98904e-18	0.321167
FLG-AS1	1	ENSG00000237975	152140601	152417932	lncrna	FLG antisense RNA 1	0.530452	6.1681e-38	0.608494
FLJ37453	1	ENSG00000179743	16160969	16174642	lncrna	uncharacterized LOC729614	0.249733	3.70599e-08	0.201497
FLVCR1	1	ENSG00000162769	213031597	213072705	protein_coding	feline leukemia virus subgroup C cellular receptor 1	0.229512	3.01975e-07	0.495834
FLVCR1-AS1	1	ENSG00000198468	213025450	213031430	lncrna	FLVCR1 antisense RNA 1 (head to head)	0.746532	1.80029e-96	0.814406
FMO1	1	ENSG00000010932	171217610	171255117	protein_coding	flavin containing monooxygenase 1	0.429899	2.43875e-23	0.346039
FMO2	1	ENSG00000094963	171154347	171180369	protein_coding	flavin containing monooxygenase 2 (non-functional)	0.59261	9.18036e-49	0.523512
FMO3	1	ENSG00000007933	171060018	171081985	protein_coding	flavin containing monooxygenase 3	0.258486	8.9926e-09	0.351418
FMO4	1	ENSG00000076258	171283347	171311223	protein_coding	flavin containing monooxygenase 4	0.700509	1.5365e-79	0.651702
FMOD	1	ENSG00000122176	203309756	203320617	protein_coding	fibromodulin	0.371995	2.72426e-17	0.240473
FPGT	1	ENSG00000254685	74663896	74699770	protein_coding	fucose-1-phosphate guanylyltransferase	0.263029	6.44097e-09	0.406856
FUCA1	1	ENSG00000179163	24171567	24194784	protein_coding	fucosidase, alpha-L- 1, tissue	0.373458	1.50076e-17	0.220387
G0S2	1	ENSG00000123689	209848765	209849733	protein_coding	G0/G1 switch 2	0.227639	6.73729e-07	0.295174
GABPB2	1	ENSG00000143458	151043054	151098018	protein_coding	GA binding protein transcription factor, beta subunit 2	0.143809	0.00173427	0.239697
GALNT2	1	ENSG00000143641	230296185	230417870	protein_coding	polypeptide N-acetylgalactosaminyltransferase 2	0.261346	5.88297e-09	0.192539
GAPDHP74	1	ENSG00000232780	119976789	119977703	others	glyceraldehyde-3-phosphate dehydrogenase pseudogene 74	0.249744	4.44491e-08	0.161409
GBA	1	ENSG00000177628	155204243	155214490	protein_coding	glucosidase, beta, acid	0.248042	3.2535e-08	0.279085
GBAP1	1	ENSG00000160766	155183612	155197213	others	glucosidase, beta, acid pseudogene 1	0.384655	2.97547e-19	0.470314
GBP1P1	1	ENSG00000225492	89873238	89891802	others	guanylate binding protein 1, interferon-inducible pseudogene 1	0.276105	6.87286e-10	0.411507
GBP3	1	ENSG00000117226	89472349	89488577	protein_coding	guanylate binding protein 3	0.758833	1.76935e-102	0.822571
GBP5	1	ENSG00000154451	89724633	89738487	protein_coding	guanylate binding protein 5	0.165108	0.000318753	0.189102
GGPS1	1	ENSG00000152904	235490665	235507847	protein_coding	geranylgeranyl diphosphate synthase 1	0.113972	0.0142775	0.118615
GJA4	1	ENSG00000187513	35258599	35261348	protein_coding	gap junction protein, alpha 4, 37kDa	0.127057	0.00575803	0.265065
GLMP	1	ENSG00000198715	156259880	156265480	protein_coding	glycosylated lysosomal membrane protein	0.565426	5.99759e-44	0.468064
GNG12	1	ENSG00000172380	68167149	68299150	protein_coding	guanine nucleotide binding protein (G protein), gamma 12	0.287299	1.90049e-10	0.251387
GNPAT	1	ENSG00000116906	231376953	231413719	protein_coding	glyceronephosphate O-acyltransferase	0.163303	0.000348987	0.234727
GORAB	1	ENSG00000120370	170501270	170522587	protein_coding	golgin, RAB6-interacting	0.22433	5.59579e-07	0.134635
GPATCH4	1	ENSG00000160818	156564279	156571288	protein_coding	G patch domain containing 4	0.135552	0.00322471	0.154714
GPR157	1	ENSG00000180758	9160364	9189229	protein_coding	G protein-coupled receptor 157	0.17547	0.000139102	0.259211
GPX7	1	ENSG00000116157	53068044	53074723	protein_coding	glutathione peroxidase 7	0.545304	7.57469e-40	0.609031
GSTM1	1	ENSG00000134184	110230436	110251661	protein_coding	glutathione S-transferase mu 1	0.586541	4.73579e-48	0.615818
GSTM2	1	ENSG00000213366	110210644	110252173	protein_coding	glutathione S-transferase mu 2 (muscle)	0.402439	3.29648e-20	0.272486
GSTM3	1	ENSG00000134202	110276554	110283660	protein_coding	glutathione S-transferase mu 3 (brain)	0.686909	1.13834e-75	0.743548
GSTM4	1	ENSG00000168765	110198703	110217458	protein_coding	glutathione S-transferase mu 4	0.400004	5.90366e-20	0.426607
GSTM5	1	ENSG00000134201	110254877	110318050	protein_coding	glutathione S-transferase mu 5	0.525008	1.20051e-36	0.521165
GTF2IP20	1	ENSG00000272645	224139096	224180296	lncrna	general transcription factor IIi pseudogene 20	0.377899	5.05186e-18	0.306831
H6PD	1	ENSG00000049239	9294834	9331396	protein_coding	hexose-6-phosphate dehydrogenase (glucose 1-dehydrogenase)	0.457683	3.19788e-27	0.388358
HAX1	1	ENSG00000143575	154244987	154248351	protein_coding	HCLS1 associated protein X-1	0.449537	9.20868e-26	0.335967
HFM1	1	ENSG00000162669	91726323	91870426	protein_coding	HFM1, ATP-dependent DNA helicase homolog	0.315826	1.13863e-12	0.475071
HHAT	1	ENSG00000054392	210501596	210834575	protein_coding	hedgehog acyltransferase	0.316593	1.35546e-12	0.325902
HHLA3	1	ENSG00000197568	70820488	70851022	protein_coding	HERV-H LTR-associating 3	0.479849	3.86809e-30	0.471534
HMGN2	1	ENSG00000198830	26798941	26802463	protein_coding	high mobility group nucleosomal binding domain 2	0.266195	1.74081e-09	0.33923
HSPB7	1	ENSG00000173641	16340523	16346089	protein_coding	heat shock 27kDa protein family, member 7 (cardiovascular)	0.339761	8.73783e-15	0.371689
IBA57	1	ENSG00000181873	228353516	228369958	protein_coding	IBA57 homolog, iron-sulfur cluster assembly	0.241031	1.03131e-07	0.13357
ICMT	1	ENSG00000116237	6281253	6296032	protein_coding	isoprenylcysteine carboxyl methyltransferase	0.263854	5.33711e-09	0.414595
IFI44	1	ENSG00000137965	79115481	79129763	protein_coding	interferon-induced protein 44	0.176558	0.000103545	0.133139
IL22RA1	1	ENSG00000142677	24446261	24469611	protein_coding	interleukin 22 receptor, alpha 1	0.102064	0.0282262	0.262471
ILDR2	1	ENSG00000143195	166864948	166944719	protein_coding	immunoglobulin-like domain containing receptor 2	0.199122	9.77487e-06	0.160617
INADL	1	ENSG00000132849	62208149	62644347	protein_coding	InaD-like (Drosophila)	0.253194	2.56247e-08	0.294849
INPP5B	1	ENSG00000204084	38326369	38412729	protein_coding	inositol polyphosphate-5-phosphatase B	0.473264	1.69247e-28	0.417023
IPP	1	ENSG00000197429	46159996	46216322	protein_coding	intracisternal A particle-promoted polypeptide	0.13966	0.00242602	0.190825
IRF6	1	ENSG00000117595	209958968	209979520	protein_coding	interferon regulatory factor 6	0.168548	0.000264386	0.289475
ITGB3BP	1	ENSG00000142856	63906441	64059392	protein_coding	integrin beta 3 binding protein (beta3-endonexin)	0.655777	2.70634e-65	0.684986
IVNS1ABP	1	ENSG00000116679	185265520	185286461	protein_coding	influenza virus NS1A binding protein	0.124098	0.00660194	0.179923
KAZN	1	ENSG00000189337	14925200	15444539	protein_coding	kazrin, periplakin interacting protein	0.264496	3.40502e-09	0.148555
KCND3	1	ENSG00000171385	112313284	112531777	protein_coding	potassium channel, voltage gated Shal related subfamily D, member 3	0.319297	3.1694e-13	0.295891
KIAA0040	1	ENSG00000235750	175126123	175162135	protein_coding	KIAA0040	0.360177	1.31121e-16	0.361944
KIAA1107	1	ENSG00000069712	92632609	92650280	protein_coding	KIAA1107	0.188524	3.88237e-05	0.247308
KIAA1614-AS1	1	ENSG00000232586	180918835	180924023	lncrna	KIAA1614 antisense RNA 1	0.294225	4.63471e-11	0.259536
KIF26B	1	ENSG00000162849	245318287	245872733	protein_coding	kinesin family member 26B	0.319245	5.98493e-13	0.397484
KIF28P	1	ENSG00000223519	246935139	246993361	others	kinesin family member 28, pseudogene	0.316302	1.5057e-12	0.132877
KLHDC7A	1	ENSG00000179023	18807476	18812620	protein_coding	kelch domain containing 7A	0.688316	1.00187e-74	0.610566
KLHL12	1	ENSG00000117153	202860228	202897764	protein_coding	kelch-like family member 12	0.253615	2.09637e-08	0.360028
KMO	1	ENSG00000117009	241695434	241739324	protein_coding	kynurenine 3-monooxygenase (kynurenine 3-hydroxylase)	0.245205	6.05441e-08	0.227087
LAMC2	1	ENSG00000058085	183155373	183214035	protein_coding	laminin, gamma 2	0.171507	0.000188038	0.178393
LAPTM5	1	ENSG00000162511	31205316	31230667	protein_coding	lysosomal protein transmembrane 5	0.141286	0.00183254	0.139968
LBR	1	ENSG00000143815	225589204	225616627	protein_coding	lamin B receptor	0.241548	1.00403e-07	0.208122
LEFTY1	1	ENSG00000243709	226073982	226099082	protein_coding	left-right determination factor 1	0.128867	0.00556168	0.136925
LEPR	1	ENSG00000116678	65886335	66107242	protein_coding	leptin receptor	0.388377	1.22496e-18	0.358887
LHX4	1	ENSG00000121454	180199421	180248117	protein_coding	LIM homeobox 4	0.22947	4.80107e-07	0.158873
LINC00339	1	ENSG00000218510	22351024	22357718	lncrna	long intergenic non-protein coding RNA 339	0.625625	1.53878e-56	0.725582
LINC00467	1	ENSG00000153363	211556145	211608675	lncrna	long intergenic non-protein coding RNA 467	0.199912	8.46613e-06	0.230294
LINC01057	1	ENSG00000224081	95079370	95320982	lncrna	long intergenic non-protein coding RNA 1057	0.513603	1.34524e-35	0.639912
LINC01137	1	ENSG00000233621	37920480	37940012	lncrna	long intergenic non-protein coding RNA 1137	0.484314	3.99567e-30	0.475872
LINC01139	1	ENSG00000215808	238643684	238649323	lncrna	long intergenic non-protein coding RNA 1139	0.305702	6.73439e-12	0.186057
LINC01225	1	ENSG00000260386	31971705	32006486	others	long intergenic non-protein coding RNA 1225	0.341969	8.78394e-15	0.536186
LINC01341	1	ENSG00000227953	246939315	246955687	lncrna	long intergenic non-protein coding RNA 1341	0.348245	3.4328e-15	0.357231
LINC01555	1	ENSG00000180869	85093913	85100703	others	long intergenic non-protein coding RNA 1555	0.331461	1.09099e-13	0.564687
LPGAT1	1	ENSG00000123684	211916799	212004114	protein_coding	lysophosphatidylglycerol acyltransferase 1	0.170963	0.000203573	0.186352
LRP8	1	ENSG00000157193	53708036	53793742	protein_coding	low density lipoprotein receptor-related protein 8, apolipoprotein e receptor	0.122606	0.00735447	0.101071
LRRC39	1	ENSG00000122477	100614005	100643829	protein_coding	leucine rich repeat containing 39	0.3789	1.21682e-18	0.262087
LRRC8B	1	ENSG00000197147	89990395	90063423	protein_coding	leucine rich repeat containing 8 family, member B	0.243218	1.02078e-07	0.293063
LRRIQ3	1	ENSG00000162620	74491699	74663871	protein_coding	leucine-rich repeats and IQ motif containing 3	0.545748	6.74624e-40	0.664058
LSM10	1	ENSG00000181817	36856839	36863493	protein_coding	LSM10, U7 small nuclear RNA associated	0.193238	2.38896e-05	0.218633
LYPD8	1	ENSG00000259823	248881950	248908210	protein_coding	LY6/PLAUR domain containing 8	0.237815	1.28222e-07	0.129541
LYPLAL1	1	ENSG00000143353	219347186	219386207	protein_coding	lysophospholipase-like 1	0.206226	5.0837e-06	0.321404
LYPLAL1-AS1	1	ENSG00000228063	219259944	219347303	lncrna	LYPLAL1 antisense RNA 1 (head to head)	0.163692	0.000370025	0.100363
MAEL	1	ENSG00000143194	166944819	166991451	protein_coding	maelstrom spermatogenic transposon silencer	0.529909	1.02584e-37	0.540232
MARC2	1	ENSG00000117791	220921567	220958157	protein_coding	mitochondrial amidoxime reducing component 2	0.30792	2.5522e-12	0.221678
MCOLN2	1	ENSG00000153898	85391266	85462796	protein_coding	mucolipin 2	0.364449	1.71596e-16	0.483361
MCOLN3	1	ENSG00000055732	85483765	85514182	protein_coding	mucolipin 3	0.382108	3.02712e-18	0.45247
MEAF6	1	ENSG00000163875	37958176	37980375	protein_coding	MYST/Esa1-associated factor 6	0.201957	1.0618e-05	0.333273
MECR	1	ENSG00000116353	29519385	29557454	protein_coding	mitochondrial trans-2-enoyl-CoA reductase	0.245461	4.90389e-08	0.324894
MEGF6	1	ENSG00000162591	3406484	3528059	protein_coding	multiple EGF-like-domains 6	0.286351	1.68171e-10	0.305835
METTL18	1	ENSG00000171806	169761670	169764107	protein_coding	methyltransferase like 18	0.52951	1.81944e-37	0.506438
MFAP2	1	ENSG00000117122	17300997	17307330	protein_coding	microfibrillar-associated protein 2	0.365758	4.871e-17	0.361727
MFSD2A	1	ENSG00000168389	40420784	40435640	protein_coding	major facilitator superfamily domain containing 2A	0.161126	0.000456221	0.207938
MFSD4	1	ENSG00000174514	205538013	205572046	protein_coding	major facilitator superfamily domain containing 4	0.25426	2.13887e-08	0.215883
MGST3	1	ENSG00000143198	165600098	165631033	protein_coding	microsomal glutathione S-transferase 3	0.392684	1.16791e-19	0.340099
MIA3	1	ENSG00000154305	222791428	222841354	protein_coding	melanoma inhibitory activity family, member 3	0.196382	1.22175e-05	0.283178
MKNK1	1	ENSG00000079277	47023080	47082515	protein_coding	MAP kinase interacting serine/threonine kinase 1	0.292505	6.06923e-11	0.267497
MOB3C	1	ENSG00000142961	47073387	47082563	protein_coding	MOB kinase activator 3C	0.280387	3.72965e-10	0.159048
MORN1	1	ENSG00000116151	2252692	2323146	protein_coding	MORN repeat containing 1	0.2703	1.66172e-09	0.265194
MROH7	1	ENSG00000184313	55107427	55175939	protein_coding	maestro heat-like repeat family member 7	0.413437	1.7495e-21	0.328564
MRPL20	1	ENSG00000242485	1337288	1342693	protein_coding	mitochondrial ribosomal protein L20	0.327419	1.23353e-13	0.364387
MRPL24	1	ENSG00000143314	156707095	156711382	protein_coding	mitochondrial ribosomal protein L24	0.289821	1.10061e-10	0.246097
MST1L	1	ENSG00000186715	17081405	17096732	others	macrophage stimulating 1-like	0.316728	1.66041e-12	0.245897
MST1P2	1	ENSG00000186301	16972117	16976784	others	macrophage stimulating 1 (hepatocyte growth factor-like) pseudogene 2	0.30375	1.23032e-11	0.298171
MSTO1	1	ENSG00000125459	155579996	155584758	protein_coding	misato 1, mitochondrial distribution and morphology regulator	0.184706	6.21468e-05	0.208857
MTFR1L	1	ENSG00000117640	26145131	26159433	protein_coding	mitochondrial fission regulator 1-like	0.584909	1.46509e-47	0.59782
MTHFR	1	ENSG00000177000	11845780	11866977	protein_coding	methylenetetrahydrofolate reductase (NAD(P)H)	0.170004	0.000186563	0.142816
MUC1	1	ENSG00000185499	155158300	155161461	protein_coding	mucin 1, cell surface associated	0.354016	1.42923e-15	0.275654
MUL1	1	ENSG00000090432	20825941	20834654	protein_coding	mitochondrial E3 ubiquitin protein ligase 1	0.319125	3.33897e-13	0.326795
MYBPH	1	ENSG00000133055	203136939	203144941	protein_coding	myosin binding protein H	0.154164	0.000713202	0.223159
MYOM3	1	ENSG00000142661	24382525	24438665	protein_coding	myomesin 3	0.572849	1.11991e-44	0.570567
NBL1	1	ENSG00000158747	19967048	19977786	protein_coding	neuroblastoma 1, DAN family BMP antagonist	0.260993	7.16335e-09	0.258145
NBPF1	1	ENSG00000219481	16888814	16940057	protein_coding	neuroblastoma breakpoint family, member 1	0.347982	4.6679e-15	0.208007
NBPF3	1	ENSG00000142794	21766621	21811498	protein_coding	neuroblastoma breakpoint family, member 3	0.571415	8.15298e-45	0.636769
NCMAP	1	ENSG00000184454	24882602	24935819	protein_coding	noncompact myelin associated protein	0.390139	1.88161e-19	0.437043
NDUFS5	1	ENSG00000168653	39491990	39500308	protein_coding	NADH dehydrogenase (ubiquinone) Fe-S protein 5, 15kDa (NADH-coenzyme Q reductase)	0.628444	2.40122e-57	0.715464
NECAP2	1	ENSG00000157191	16767167	16786573	protein_coding	NECAP endocytosis associated 2	0.213579	2.94808e-06	0.183118
NEGR1	1	ENSG00000172260	71861623	72748417	protein_coding	neuronal growth regulator 1	0.176028	9.29873e-05	0.115677
NFASC	1	ENSG00000163531	204797779	204991950	protein_coding	neurofascin	0.300718	3.79883e-12	0.101185
NGF	1	ENSG00000134259	115828539	115880857	protein_coding	nerve growth factor (beta polypeptide)	0.130409	0.00468721	0.11048
NIT1	1	ENSG00000158793	161087876	161095235	protein_coding	nitrilase 1	0.188125	3.12443e-05	0.234786
NME7	1	ENSG00000143156	169101769	169337205	protein_coding	NME/NM23 family member 7	0.323114	5.9529e-13	0.279964
NMNAT2	1	ENSG00000157064	183217372	183387737	protein_coding	nicotinamide nucleotide adenylyltransferase 2	0.116076	0.012636	0.254388
NPHP4	1	ENSG00000131697	5922871	6052533	protein_coding	nephronophthisis 4	0.415746	1.39577e-21	0.427186
NPM1P40	1	ENSG00000236523	203224871	203225603	others	nucleophosmin 1 (nucleolar phosphoprotein B23, numatrin) pseudogene 40	0.119896	0.00763384	0.15426
NPPA-AS1	1	ENSG00000242349	11901074	11908136	lncrna	NPPA antisense RNA 1	0.512234	8.63222e-35	0.501744
NSL1	1	ENSG00000117697	212899495	212965124	protein_coding	NSL1, MIS12 kinetochore complex component	0.113249	0.0152327	0.132934
NSUN4	1	ENSG00000117481	46805849	46830824	protein_coding	NOP2/Sun domain family, member 4	0.341173	1.37765e-14	0.390726
NTPCR	1	ENSG00000135778	233086351	233119628	protein_coding	nucleoside-triphosphatase, cancer-related	0.535116	8.98685e-39	0.522635
OBSCN	1	ENSG00000154358	228395831	228566577	protein_coding	obscurin, cytoskeletal calmodulin and titin-interacting RhoGEF	0.137246	0.00289064	0.184433
ODF2L	1	ENSG00000122417	86812507	86862025	protein_coding	outer dense fiber of sperm tails 2-like	0.190746	3.32364e-05	0.156143
OLFML3	1	ENSG00000116774	114522013	114578194	protein_coding	olfactomedin-like 3	0.214475	3.10074e-06	0.221551
OMA1	1	ENSG00000162600	58881056	59012474	protein_coding	OMA1 zinc metallopeptidase	0.152276	0.000829938	0.154965
OPN3	1	ENSG00000054277	241753404	241840678	protein_coding	opsin 3	0.286775	1.10801e-10	0.330285
OR2T10	1	ENSG00000184022	248756131	248757069	protein_coding	olfactory receptor, family 2, subfamily T, member 10	0.563414	3.31548e-44	0.547579
OSCP1	1	ENSG00000116885	36881428	36916052	protein_coding	organic solute carrier partner 1	0.3746	1.6281e-18	0.403208
OTUD3	1	ENSG00000169914	20209006	20239438	protein_coding	OTU deubiquitinase 3	0.159835	0.000371818	0.325647
OVGP1	1	ENSG00000085465	111956936	111970399	protein_coding	oviductal glycoprotein 1, 120kDa	0.283493	2.84025e-10	0.335084
PABPC4	1	ENSG00000090621	40026488	40042462	protein_coding	poly(A) binding protein, cytoplasmic 4 (inducible form)	0.129015	0.00545183	0.355639
PADI2	1	ENSG00000117115	17393256	17445930	protein_coding	peptidyl arginine deiminase, type II	0.204153	7.64359e-06	0.123782
PAQR6	1	ENSG00000160781	156213112	156217908	protein_coding	progestin and adipoQ receptor family member VI	0.291053	9.04684e-11	0.273823
PBXIP1	1	ENSG00000163346	154916552	154928599	protein_coding	pre-B-cell leukemia homeobox interacting protein 1	0.190956	2.09041e-05	0.228197
PCAT6	1	ENSG00000228288	202780082	202781284	lncrna	prostate cancer associated transcript 6 (non-protein coding)	0.251686	3.2036e-08	0.158394
PDPN	1	ENSG00000162493	13909960	13944452	protein_coding	podoplanin	0.208426	4.57575e-06	0.320597
PEA15	1	ENSG00000162734	160175127	160185166	protein_coding	phosphoprotein enriched in astrocytes 15	0.105163	0.0218793	0.267318
PEX10	1	ENSG00000157911	2335403	2345236	protein_coding	peroxisomal biogenesis factor 10	0.243813	8.29178e-08	0.114078
PGBD5	1	ENSG00000177614	230450228	230561475	protein_coding	piggyBac transposable element derived 5	0.25232	1.67231e-08	0.394731
PHACTR4	1	ENSG00000204138	28696093	28799361	protein_coding	phosphatase and actin regulator 4	0.236591	1.08448e-07	0.193012
PHGDH	1	ENSG00000092621	120202421	120286838	protein_coding	phosphoglycerate dehydrogenase	0.407404	8.93118e-21	0.4832
PIGK	1	ENSG00000142892	77554675	77685115	protein_coding	phosphatidylinositol glycan anchor biosynthesis, class K	0.119932	0.00896977	0.33176
PIGV	1	ENSG00000060642	27113963	27124889	protein_coding	phosphatidylinositol glycan anchor biosynthesis, class V	0.329032	1.3396e-13	0.309814
PINK1	1	ENSG00000158828	20959948	20978004	protein_coding	PTEN induced putative kinase 1	0.173585	0.000140221	0.142948
PINK1-AS	1	ENSG00000117242	20969150	20978686	lncrna	PINK1 antisense RNA	0.241052	8.989e-08	0.398086
PLXNA2	1	ENSG00000076356	208195587	208417665	protein_coding	plexin A2	0.319074	9.6603e-13	0.396135
PM20D1	1	ENSG00000162877	205797150	205819260	protein_coding	peptidase M20 domain containing 1	0.616976	2.24091e-54	0.497182
PMF1	1	ENSG00000160783	156182784	156209833	protein_coding	polyamine-modulated factor 1	0.340722	8.92757e-15	0.25904
PNRC2	1	ENSG00000189266	24285599	24289952	protein_coding	proline-rich nuclear receptor coactivator 2	0.218494	1.5686e-06	0.169643
PODN	1	ENSG00000174348	53527724	53551174	protein_coding	podocan	0.201501	1.13188e-05	0.122396
POGZ	1	ENSG00000143442	151375200	151431941	protein_coding	pogo transposable element with ZNF domain	0.168398	0.000252249	0.114375
PPIE	1	ENSG00000084072	40157854	40229586	protein_coding	peptidylprolyl isomerase E (cyclophilin E)	0.206336	5.78985e-06	0.338069
PPIEL	1	ENSG00000243970	39997510	40024379	others	peptidylprolyl isomerase E-like pseudogene	0.192662	2.56195e-05	0.384916
PPM1J	1	ENSG00000155367	113252616	113258099	protein_coding	protein phosphatase, Mg2+/Mn2+ dependent, 1J	0.308202	6.04797e-12	0.277061
PPP2R5A	1	ENSG00000066027	212458879	212535205	protein_coding	protein phosphatase 2, regulatory subunit B', alpha	0.208565	4.14503e-06	0.200887
PPT1	1	ENSG00000131238	40538377	40563375	protein_coding	palmitoyl-protein thioesterase 1	0.245368	6.72693e-08	0.106741
PQLC2	1	ENSG00000040487	19638820	19655794	protein_coding	PQ loop repeat containing 2	0.141265	0.00189055	0.219062
PRDX1	1	ENSG00000117450	45976708	45988719	protein_coding	peroxiredoxin 1	0.334874	6.45001e-14	0.371959
PRELP	1	ENSG00000188783	203444956	203460480	protein_coding	proline/arginine-rich end leucine-rich repeat protein	0.140971	0.00232012	0.236266
PRKCZ	1	ENSG00000067606	1981909	2116834	protein_coding	protein kinase C, zeta	0.261653	3.52266e-09	0.285618
PRMT6	1	ENSG00000198890	107599301	107601916	protein_coding	protein arginine methyltransferase 6	0.495158	9.36321e-32	0.415554
PTAFR	1	ENSG00000169403	28473677	28520447	protein_coding	platelet-activating factor receptor	0.276193	9.58083e-10	0.197452
PTGER3	1	ENSG00000050628	71318036	71513491	protein_coding	prostaglandin E receptor 3 (subtype EP3)	0.167467	0.000226929	0.232605
PTGFR	1	ENSG00000122420	78830684	79005434	protein_coding	prostaglandin F receptor (FP)	0.200723	1.05717e-05	0.328884
PTPN14	1	ENSG00000152104	214522039	214725792	protein_coding	protein tyrosine phosphatase, non-receptor type 14	0.136878	0.00289516	0.105892
PUSL1	1	ENSG00000169972	1243947	1247057	protein_coding	pseudouridylate synthase-like 1	0.164421	0.000383222	0.145991
QSOX1	1	ENSG00000116260	180123969	180173165	protein_coding	quiescin Q6 sulfhydryl oxidase 1	0.363529	1.49745e-16	0.264798
RAB3B	1	ENSG00000169213	52373628	52456436	protein_coding	RAB3B, member RAS oncogene family	0.162108	0.000385939	0.179367
RAB42	1	ENSG00000188060	28918712	28921955	protein_coding	RAB42, member RAS oncogene family	0.220333	1.289e-06	0.271285
RABGGTB	1	ENSG00000137955	76251882	76260764	protein_coding	Rab geranylgeranyltransferase, beta subunit	0.151921	0.000913058	0.21399
RBMXL1	1	ENSG00000213516	89445139	89458643	protein_coding	RNA binding motif protein, X-linked-like 1	0.21213	2.68567e-06	0.217302
RBP7	1	ENSG00000162444	10057264	10076078	protein_coding	retinol binding protein 7, cellular	0.344986	4.77659e-15	0.422859
RCSD1	1	ENSG00000198771	167599330	167675486	protein_coding	RCSD domain containing 1	0.21457	1.43976e-06	0.188566
RGS5	1	ENSG00000232995	163214295	163291684	lncrna	regulator of G-protein signaling 5	0.348376	3.25756e-15	0.418433
RGS7	1	ENSG00000182901	240938814	241520530	protein_coding	regulator of G-protein signaling 7	0.325326	3.31696e-13	0.40158
RHBG	1	ENSG00000132677	156339003	156354354	protein_coding	Rh family, B glycoprotein (gene/pseudogene)	0.282542	2.88926e-10	0.190522
RHCE	1	ENSG00000188672	25688740	25756683	protein_coding	Rh blood group, CcEe antigens	0.191142	2.36532e-05	0.227616
RHD	1	ENSG00000187010	25598884	25656936	protein_coding	Rh blood group, D antigen	0.670905	1.87233e-68	0.789642
RHOU	1	ENSG00000116574	228870824	228882416	protein_coding	ras homolog family member U	0.247714	3.51058e-08	0.119309
RIMS3	1	ENSG00000117016	41086351	41131329	protein_coding	regulating synaptic membrane exocytosis 3	0.189517	3.73881e-05	0.111035
RIT1	1	ENSG00000143622	155867599	155881195	protein_coding	Ras-like without CAAX 1	0.118341	0.00962651	0.338957
RNASEL	1	ENSG00000135828	182542769	182558391	protein_coding	ribonuclease L (2',5'-oligoisoadenylate synthetase-dependent)	0.442716	1.45928e-24	0.241133
RNF187	1	ENSG00000168159	228674762	228683467	protein_coding	ring finger protein 187	0.271246	1.26729e-09	0.314984
RNF2	1	ENSG00000121481	185014496	185071740	protein_coding	ring finger protein 2	0.189175	1.99352e-05	0.114397
RNF207	1	ENSG00000158286	6265535	6281359	protein_coding	ring finger protein 207	0.276628	3.51554e-10	0.242913
RNPEP	1	ENSG00000176393	201951500	201975275	protein_coding	arginyl aminopeptidase (aminopeptidase B)	0.327494	1.46075e-13	0.323405
RP11-108M9.4	1	ENSG00000238142	17215033	17216144	lncrna		0.30965	3.22336e-12	0.250767
RP11-108M9.5	1	ENSG00000235241	17215590	17216097	others		0.282942	3.58784e-10	0.373767
RP11-134G8.5	1	ENSG00000223396	201487831	201499602	lncrna		0.164612	0.000327754	0.152198
RP11-156E8.1	1	ENSG00000272195	245132652	245134390	others		0.587405	3.96041e-48	0.709017
RP11-15I11.3	1	ENSG00000226251	212398620	212412319	lncrna		0.529289	2.76938e-37	0.553165
RP11-160H22.5	1	ENSG00000227373	174084438	174129142	lncrna		0.224481	7.40119e-07	0.312979
RP11-17E13.2	1	ENSG00000272864	75164453	75165017	lncrna		0.492416	2.87509e-31	0.634915
RP11-188D8.1	1	ENSG00000271427	117907521	117908095	lncrna		0.215059	2.70633e-06	0.218737
RP11-190A12.8	1	ENSG00000272668	159836744	159837475	lncrna		0.575048	1.39204e-45	0.589747
RP1-120G22.11	1	ENSG00000226944	6264900	6265840	lncrna		0.408852	1.93079e-21	0.610166
RP11-231P20.2	1	ENSG00000236155	26536232	26556331	others		0.240671	1.16529e-07	0.22456
RP11-268J15.5	1	ENSG00000116883	36789335	36794822	others		0.358296	1.94598e-16	0.430028
RP11-280O1.2	1	ENSG00000237463	165446078	165551392	lncrna		0.417541	4.7903e-22	0.51781
RP11-295G20.2	1	ENSG00000233461	231658134	231664302	lncrna		0.123439	0.00851389	0.20005
RP11-295K2.3	1	ENSG00000229739	186404293	186439423	lncrna		0.121772	0.00887714	0.189719
RP11-31F15.2	1	ENSG00000238198	113554309	113615727	lncrna		0.108272	0.0202832	0.275933
RP11-330M19.1	1	ENSG00000225028	48283738	48285909	lncrna		0.144109	0.00176022	0.21703
RP11-338N10.1	1	ENSG00000270171	7753184	7754904	lncrna		0.213496	3.26121e-06	0.353205
RP11-35L17.3	1	ENSG00000231979	240078739	240080255	lncrna		0.56217	7.48926e-43	0.664633
RP11-365O16.3	1	ENSG00000232628	224396449	224400981	lncrna		0.218806	1.74901e-06	0.123056
RP11-378J18.8	1	ENSG00000272750	222832209	222834854	lncrna		0.366849	8.48001e-17	0.518788
RP11-392O17.1	1	ENSG00000228536	219583023	219585283	lncrna		0.512044	1.19605e-35	0.401709
RP11-393N21.2	1	ENSG00000235200	67988030	67998295	lncrna		0.160247	0.000268621	0.169573
RP11-399E6.4	1	ENSG00000229901	41840676	41841341	lncrna		0.240152	1.13157e-07	0.219595
RP11-407H12.8	1	ENSG00000229255	248647546	248648785	lncrna		0.460333	1.6216e-27	0.376435
RP1-140A9.1	1	ENSG00000231050	1822910	1824097	lncrna		0.436564	6.16239e-24	0.452474
RP11-418J17.1	1	ENSG00000231365	119683019	119818596	lncrna		0.315419	1.2526e-12	0.480601
RP11-430C7.5	1	ENSG00000240219	204595903	204598840	lncrna		0.248132	4.72041e-08	0.228147
RP11-438F14.3	1	ENSG00000224521	248712057	248727140	lncrna		0.479857	1.21585e-29	0.416109
RP11-439E19.10	1	ENSG00000260855	246935603	246939074	lncrna		0.279885	5.28229e-10	0.339453
RP11-452F19.3	1	ENSG00000228106	222988364	223010726	lncrna		0.208576	4.66197e-06	0.404503
RP11-465B22.3	1	ENSG00000217801	995114	1004735	others		0.123294	0.00681544	0.193958
RP11-46A10.5	1	ENSG00000243155	180913178	180945618	lncrna		0.31662	9.26316e-13	0.370656
RP11-475O6.1	1	ENSG00000233008	84041459	84326706	lncrna		0.206559	5.77357e-06	0.206136
RP11-480I12.5	1	ENSG00000214796	202820956	202830748	others		0.551122	1.29013e-40	0.560474
RP11-488L18.10	1	ENSG00000259865	247350583	247351828	lncrna		0.31525	2.1693e-12	0.281093
RP11-488L18.4	1	ENSG00000227671	247353153	247374158	others		0.393158	1.90154e-19	0.22672
RP11-488P3.1	1	ENSG00000230439	94218480	94241000	lncrna		0.425233	7.1606e-23	0.59071
RP11-504P24.3	1	ENSG00000185495	224180445	224198314	lncrna		0.305195	1.43086e-12	0.294624
RP11-545A16.1	1	ENSG00000261250	179512336	179518057	lncrna		0.256375	1.12428e-08	0.257406
RP11-54O7.17	1	ENSG00000272512	931346	933431	lncrna		0.419608	6.76437e-22	0.278598
RP11-550H2.2	1	ENSG00000230027	76507376	76531913	lncrna		0.266136	3.45566e-09	0.281267
RP11-552M11.8	1	ENSG00000260948	111973668	111975690	lncrna		0.238419	1.4767e-07	0.352118
RP11-568K15.1	1	ENSG00000242193	177975271	178007085	others		0.309564	1.75181e-12	0.316336
RP11-57H12.3	1	ENSG00000226026	95628775	95699538	lncrna		0.278631	7.16485e-10	0.131177
RP11-57H12.5	1	ENSG00000228852	95708723	95744496	lncrna		0.178696	7.50424e-05	0.12278
RP11-5P18.10	1	ENSG00000232456	16361673	16366524	others		0.357883	5.39857e-16	0.2548
RP11-656D10.3	1	ENSG00000238287	40958829	40974333	lncrna		0.477723	3.3726e-29	0.537209
RP11-69E11.4	1	ENSG00000182109	39987952	40011859	lncrna		0.417496	6.85718e-22	0.390783
RP11-740C1.2	1	ENSG00000231100	159527158	159527990	others		0.436698	1.29526e-24	0.437045
RP1-178F15.4	1	ENSG00000272030	153603914	153606873	lncrna		0.483408	8.36958e-30	0.578631
RP11-92G12.3	1	ENSG00000260088	200638635	200663378	lncrna		0.429431	2.9039e-23	0.442964
RP11-98D18.9	1	ENSG00000203288	151763280	151766878	lncrna		0.196927	1.47814e-05	0.160812
RP1-317E23.3	1	ENSG00000228172	26143240	26147288	lncrna		0.206374	6.81049e-06	0.37366
RP3-333A15.1	1	ENSG00000235782	71413062	71417176	lncrna		0.134203	0.00341853	0.180825
RP4-639F20.1	1	ENSG00000235501	95393122	95428826	lncrna		0.344118	9.64863e-15	0.408896
RP4-683M8.2	1	ENSG00000226133	48516331	48557408	lncrna		0.232192	2.29189e-07	0.467221
RP4-717I23.3	1	ENSG00000223745	93727743	93811582	lncrna		0.522449	1.12121e-35	0.363421
RP4-730K3.3	1	ENSG00000232450	114241506	114242253	others		0.171364	0.000142163	0.135571
RP4-740C4.5	1	ENSG00000269896	2281853	2284259	lncrna		0.12428	0.00672524	0.287314
RP4-740C4.7	1	ENSG00000272420	2294500	2295067	lncrna		0.296081	4.30009e-11	0.432289
RP4-758J18.13	1	ENSG00000272455	1344476	1345998	lncrna		0.147044	0.00149243	0.18974
RP4-758J18.2	1	ENSG00000224870	1334902	1337426	others		0.170009	0.000218188	0.157975
RP4-781K5.4	1	ENSG00000228044	234782035	234818922	lncrna		0.172779	0.000148198	0.101875
RP4-798A10.2	1	ENSG00000226029	16787443	16794976	lncrna		0.136897	0.00296625	0.201609
RP4-798A10.7	1	ENSG00000261135	16841140	16842249	lncrna		0.200055	1.17785e-05	0.272539
RP4-798A17.5	1	ENSG00000225704	171314228	171314459	others		0.484483	3.17552e-30	0.20608
RP5-1018K9.1	1	ENSG00000237707	169073362	169074145	lncrna		0.481085	2.89468e-30	0.563376
RP5-1024G6.5	1	ENSG00000226754	53704282	53708455	lncrna		0.110509	0.0169506	0.114798
RP5-1024N4.4	1	ENSG00000272491	48693560	48695233	lncrna		0.422934	7.63389e-23	0.324184
RP5-1065J22.8	1	ENSG00000273382	109630593	109633480	lncrna		0.263086	6.4887e-09	0.143132
RP5-1074L1.1	1	ENSG00000227963	110828997	110881793	lncrna		0.127513	0.00564988	0.184656
RP5-827C21.4	1	ENSG00000231663	234508553	234509339	lncrna		0.396346	1.55497e-20	0.449045
RP5-827C21.6	1	ENSG00000273367	234507932	234508557	lncrna		0.205712	7.35759e-06	0.152683
RP5-832C2.5	1	ENSG00000215014	1510355	1512455	others		0.163159	0.000372666	0.136482
RP5-862P8.2	1	ENSG00000143674	233463514	233520894	protein_coding	Mitogen-activated protein kinase kinase kinase MLK4	0.29975	2.04646e-11	0.314543
RP5-875O13.7	1	ENSG00000280114	17007592	17015244	others		0.200544	1.32257e-05	0.147831
RP5-887A10.1	1	ENSG00000234184	81001440	81112473	lncrna		0.189642	2.38842e-05	0.266633
RP5-952N6.1	1	ENSG00000229051	71172136	71252151	lncrna		0.4106	6.04565e-21	0.384271
RP5-968P14.2	1	ENSG00000260063	27018623	27020622	lncrna		0.297497	4.2899e-11	0.350749
RP5-994D16.9	1	ENSG00000228452	43241484	43242461	lncrna		0.295422	6.22557e-11	0.495146
RPA2	1	ENSG00000117748	28218035	28241257	protein_coding	replication protein A2, 32kDa	0.325088	3.48169e-13	0.481405
RPRD2	1	ENSG00000163125	150335567	150449042	protein_coding	regulation of nuclear pre-mRNA domain containing 2	0.282383	3.11127e-10	0.102004
RPS8	1	ENSG00000142937	45240923	45244451	protein_coding	ribosomal protein S8	0.399099	5.41131e-20	0.398603
RRP15	1	ENSG00000067533	218458629	218511325	protein_coding	ribosomal RNA processing 15 homolog	0.371357	3.55332e-17	0.498416
RSBN1	1	ENSG00000081019	114304454	114355098	protein_coding	round spermatid basic protein 1	0.131367	0.00468495	0.103238
RSG1	1	ENSG00000132881	16558195	16563657	protein_coding	REM2 and RAB-like small GTPase 1	0.291695	6.23441e-11	0.282365
RSRP1	1	ENSG00000117616	25568728	25664704	protein_coding	arginine/serine-rich protein 1	0.116093	0.01158	0.148784
RUSC1-AS1	1	ENSG00000225855	155286654	155293967	lncrna	RUSC1 antisense RNA 1	0.231396	3.49297e-07	0.111286
RWDD3	1	ENSG00000122481	95699711	95712781	protein_coding	RWD domain containing 3	0.251617	1.06408e-08	0.424326
S100A10	1	ENSG00000197747	151955391	151966866	protein_coding	S100 calcium binding protein A10	0.364816	9.58711e-17	0.371624
S100A12	1	ENSG00000163221	153346182	153348125	protein_coding	S100 calcium binding protein A12	0.19991	1.15539e-05	0.126884
S100A13	1	ENSG00000189171	153591263	153603836	protein_coding	S100 calcium binding protein A13	0.163753	0.000363482	0.146599
S100A14	1	ENSG00000189334	153586731	153589462	protein_coding	S100 calcium binding protein A14	0.166091	0.000304669	0.344405
S100A16	1	ENSG00000188643	153579362	153585621	protein_coding	S100 calcium binding protein A16	0.212532	3.52962e-06	0.18776
S100A3	1	ENSG00000188015	153519805	153521848	protein_coding	S100 calcium binding protein A3	0.187924	4.1611e-05	0.237113
SCCPDH	1	ENSG00000143653	246887349	246931439	protein_coding	saccharopine dehydrogenase (putative)	0.463886	2.54264e-27	0.265649
SDHDP6	1	ENSG00000224183	25620655	25621134	others	succinate dehydrogenase complex, subunit D, integral membrane protein pseudogene 6	0.50073	6.64074e-33	0.653477
SELP	1	ENSG00000174175	169558087	169599431	protein_coding	selectin P (granule membrane protein 140kDa, antigen CD62)	0.149881	0.000747638	0.138679
SEP15	1	ENSG00000183291	87328128	87380107	protein_coding	15 kDa selenoprotein	0.261477	6.67162e-09	0.178061
SEPN1	1	ENSG00000162430	26126667	26144715	protein_coding	selenoprotein N, 1	0.211148	4.23581e-06	0.111476
SERINC2	1	ENSG00000168528	31882412	31907527	protein_coding	serine incorporator 2	0.428337	4.17383e-23	0.401921
SERPINC1	1	ENSG00000117601	173872942	173886516	protein_coding	serpin peptidase inhibitor, clade C (antithrombin), member 1	0.356135	1.16233e-15	0.263777
SERTAD4-AS1	1	ENSG00000203706	210404801	210407392	lncrna	SERTAD4 antisense RNA 1	0.158826	0.000520625	0.197429
SH3BP5L	1	ENSG00000175137	249104645	249120832	protein_coding	SH3-binding domain protein 5-like	0.34994	1.48789e-15	0.219292
SH3D21	1	ENSG00000214193	36771988	36790487	protein_coding	SH3 domain containing 21	0.409242	5.15547e-21	0.319091
SHISA4	1	ENSG00000198892	201857808	201861434	protein_coding	shisa family member 4	0.178567	9.25169e-05	0.229993
SLAMF6P1	1	ENSG00000227243	162415339	162416356	others	SLAM family member 6 pseudogene 1	0.23097	3.03756e-07	0.202382
SLC1A7	1	ENSG00000162383	53552851	53608304	protein_coding	solute carrier family 1 (glutamate transporter), member 7	0.506291	3.91184e-34	0.447858
SLC25A24	1	ENSG00000085491	108676658	108743471	protein_coding	solute carrier family 25 (mitochondrial carrier; phosphate carrier), member 24	0.448413	9.64154e-26	0.375257
SLC26A9	1	ENSG00000174502	205882176	205912588	protein_coding	solute carrier family 26 (anion exchanger), member 9	0.400061	3.33837e-20	0.352127
SLC2A1	1	ENSG00000117394	43391046	43424844	protein_coding	solute carrier family 2 (facilitated glucose transporter), member 1	0.144262	0.00158887	0.131103
SLC2A1-AS1	1	ENSG00000227533	43424720	43449029	lncrna	SLC2A1 antisense RNA 1	0.530447	2.60537e-37	0.664228
SLC2A5	1	ENSG00000142583	9095166	9148537	protein_coding	solute carrier family 2 (facilitated glucose/fructose transporter), member 5	0.388156	7.7268e-19	0.406669
SLC30A2	1	ENSG00000158014	26363743	26372624	protein_coding	solute carrier family 30 (zinc transporter), member 2	0.276005	6.22612e-10	0.100068
SLC35D1	1	ENSG00000116704	67465015	67519782	protein_coding	solute carrier family 35 (UDP-GlcA/UDP-GalNAc transporter), member D1	0.139379	0.00259981	0.206979
SLC44A3	1	ENSG00000143036	95285898	95360802	protein_coding	solute carrier family 44, member 3	0.695795	7.81388e-81	0.742842
SLC44A5	1	ENSG00000137968	75667816	76076801	protein_coding	solute carrier family 44, member 5	0.595305	8.73484e-50	0.588897
SLC45A3	1	ENSG00000158715	205626979	205649587	protein_coding	solute carrier family 45, member 3	0.176556	0.000122233	0.301257
SLC5A9	1	ENSG00000117834	48688357	48714316	protein_coding	solute carrier family 5 (sodium/sugar cotransporter), member 9	0.584052	3.03577e-48	0.631818
SMG5	1	ENSG00000198952	156219015	156252616	protein_coding	SMG5 nonsense mediated mRNA decay factor	0.123698	0.00792515	0.153812
SMIM1	1	ENSG00000235169	3689352	3692546	protein_coding	small integral membrane protein 1 (Vel blood group)	0.209542	3.61095e-06	0.264898
SMIM12	1	ENSG00000163866	35178338	35325417	protein_coding	small integral membrane protein 12	0.204114	7.46632e-06	0.411562
SMPDL3B	1	ENSG00000130768	28261504	28285668	protein_coding	sphingomyelin phosphodiesterase, acid-like 3B	0.561511	1.23176e-43	0.593418
SMYD2	1	ENSG00000143499	214454445	214510474	protein_coding	SET and MYND domain containing 2	0.34418	1.16599e-14	0.373667
SNX27	1	ENSG00000143376	151584541	151671567	protein_coding	sorting nexin family member 27	0.189346	3.1936e-05	0.135603
SNX7	1	ENSG00000162627	99127257	99226056	protein_coding	sorting nexin 7	0.481654	1.60156e-30	0.521984
SPATA1	1	ENSG00000122432	84971974	85031877	others	spermatogenesis associated 1	0.117761	0.00963148	0.32674
SSBP3-AS1	1	ENSG00000198711	54702113	54704736	others	SSBP3 antisense RNA 1	0.266411	1.77731e-09	0.250495
ST3GAL3	1	ENSG00000126091	44276556	44396837	protein_coding	ST3 beta-galactoside alpha-2,3-sialyltransferase 3	0.211339	2.86055e-06	0.287763
ST6GALNAC3	1	ENSG00000184005	76540404	77100286	protein_coding	ST6 (alpha-N-acetyl-neuraminyl-2,3-beta-galactosyl-1,3)-N-acetylgalactosaminide alpha-2,6-sialyltransferase 3	0.253043	2.54599e-08	0.243043
ST7L	1	ENSG00000007341	113066140	113163447	protein_coding	suppression of tumorigenicity 7 like	0.315343	1.64335e-12	0.401297
SUCO	1	ENSG00000094975	172501489	172580973	protein_coding	SUN domain containing ossification factor	0.226078	4.15462e-07	0.257125
SUSD4	1	ENSG00000143502	223394161	223537544	protein_coding	sushi domain containing 4	0.442344	1.27979e-24	0.399446
SVBP	1	ENSG00000177868	43272723	43282923	protein_coding	small vasohibin binding protein	0.618399	1.75566e-55	0.545399
SYPL2	1	ENSG00000143028	110009250	110024759	protein_coding	synaptophysin-like 2	0.257238	1.20993e-08	0.214797
SYT6	1	ENSG00000134207	114631913	114696541	protein_coding	synaptotagmin VI	0.28647	2.26492e-10	0.361597
TADA1	1	ENSG00000152382	166825747	166845564	protein_coding	transcriptional adaptor 1	0.132767	0.00346435	0.143538
TAF13	1	ENSG00000197780	109605108	109618624	protein_coding	TAF13 RNA polymerase II, TATA box binding protein (TBP)-associated factor, 18kDa	0.146116	0.00162066	0.184485
TAF1A	1	ENSG00000143498	222731244	222763275	protein_coding	TATA box binding protein (TBP)-associated factor, RNA polymerase I, A, 48kDa	0.166798	0.000234178	0.320078
TAF1A-AS1	1	ENSG00000225265	222763167	222766374	lncrna	TAF1A antisense RNA 1	0.363604	8.00303e-17	0.506119
TARS2	1	ENSG00000143374	150459840	150480085	protein_coding	threonyl-tRNA synthetase 2, mitochondrial (putative)	0.132203	0.00430274	0.303305
TATDN3	1	ENSG00000203705	212965170	212989968	protein_coding	TatD DNase domain containing 3	0.241931	6.25133e-08	0.367009
TBCE	1	ENSG00000116957	235530675	235612283	protein_coding	tubulin folding cofactor E	0.326825	1.45055e-13	0.351781
TCEA3	1	ENSG00000204219	23707554	23751233	protein_coding	transcription elongation factor A (SII), 3	0.411749	1.4306e-21	0.307925
TCTEX1D1	1	ENSG00000152760	67218142	67244470	protein_coding	Tctex1 domain containing 1	0.214521	2.63711e-06	0.370363
TDRD10	1	ENSG00000163239	154474695	154520623	protein_coding	tudor domain containing 10	0.334566	5.32962e-14	0.121837
TDRD5	1	ENSG00000162782	179560748	179660407	protein_coding	tudor domain containing 5	0.616089	6.82874e-54	0.748098
TDRKH	1	ENSG00000182134	151742583	151763892	protein_coding	tudor and KH domain containing	0.287371	2.0742e-10	0.144055
TESK2	1	ENSG00000070759	45809555	45956838	protein_coding	testis-specific kinase 2	0.270312	2.2319e-09	0.331182
THAP3	1	ENSG00000041988	6684926	6695646	protein_coding	THAP domain containing, apoptosis associated protein 3	0.423613	2.15391e-22	0.368478
THBS3	1	ENSG00000169231	155165379	155178842	protein_coding	thrombospondin 3	0.319447	1.8449e-13	0.293265
THEM4	1	ENSG00000159445	151846060	151882284	protein_coding	thioesterase superfamily member 4	0.395881	1.06864e-19	0.531473
THEMIS2	1	ENSG00000130775	28199054	28213196	protein_coding	thymocyte selection associated family member 2	0.152453	0.000890681	0.187675
TIE1	1	ENSG00000066056	43766664	43788779	protein_coding	tyrosine kinase with immunoglobulin-like and EGF-like domains 1	0.218961	1.83121e-06	0.147845
TINAGL1	1	ENSG00000142910	32042086	32053287	protein_coding	tubulointerstitial nephritis antigen-like 1	0.312885	2.73123e-12	0.207546
TM2D1	1	ENSG00000162604	62146718	62191095	protein_coding	TM2 domain containing 1	0.218505	1.26649e-06	0.223836
TMCO1	1	ENSG00000143183	165693530	165796992	protein_coding	transmembrane and coiled-coil domains 1	0.202463	9.06537e-06	0.139334
TMED5	1	ENSG00000117500	93615299	93646285	protein_coding	transmembrane p24 trafficking protein 5	0.235886	1.61075e-07	0.205481
TMEM125	1	ENSG00000179178	43735665	43739673	protein_coding	transmembrane protein 125	0.261386	5.04896e-09	0.385055
TMEM222	1	ENSG00000186501	27648636	27662891	protein_coding	transmembrane protein 222	0.269663	1.28962e-09	0.155276
TMEM51-AS1	1	ENSG00000175147	15438311	15478960	lncrna	TMEM51 antisense RNA 1	0.122479	0.00769642	0.107967
TMEM56	1	ENSG00000152078	95582894	95663163	protein_coding	transmembrane protein 56	0.146586	0.00156362	0.257101
TMEM9	1	ENSG00000116857	201103900	201140702	protein_coding	transmembrane protein 9	0.482997	1.66132e-30	0.40626
TMIGD3	1	ENSG00000121933	112025970	112106584	protein_coding	transmembrane and immunoglobulin domain containing 3	0.285718	1.59526e-10	0.412347
TNFRSF14	1	ENSG00000157873	2487078	2496821	protein_coding	tumor necrosis factor receptor superfamily, member 14	0.18706	4.254e-05	0.17447
TNNI3K	1	ENSG00000116783	74701085	75010112	protein_coding	TNNI3 interacting kinase	0.251303	2.89923e-08	0.228136
TOMM40L	1	ENSG00000158882	161195729	161200534	protein_coding	translocase of outer mitochondrial membrane 40 homolog (yeast)-like	0.248089	3.72409e-08	0.202266
TOR3A	1	ENSG00000186283	179050512	179067158	protein_coding	torsin family 3, member A	0.431207	1.94271e-23	0.426654
TP73-AS1	1	ENSG00000227372	3652165	3663900	lncrna	TP73 antisense RNA 1	0.248865	2.31016e-08	0.272154
TPRG1L	1	ENSG00000158109	3541566	3546691	protein_coding	tumor protein p63 regulated 1-like	0.365654	1.14952e-16	0.295693
TRABD2B	1	ENSG00000269113	48226200	48462567	protein_coding	TraB domain containing 2B	0.299894	1.77067e-11	0.280575
TRAF3IP3	1	ENSG00000009790	209929377	209955665	protein_coding	TRAF3 interacting protein 3	0.263911	2.87583e-09	0.475449
TRIM17	1	ENSG00000162931	228595641	228604562	protein_coding	tripartite motif containing 17	0.217512	1.90951e-06	0.120956
TRIM63	1	ENSG00000158022	26377795	26394927	protein_coding	tripartite motif containing 63, E3 ubiquitin protein ligase	0.241745	1.12529e-07	0.155126
TRIT1	1	ENSG00000043514	40306694	40349183	protein_coding	tRNA isopentenyltransferase 1	0.416387	2.18193e-22	0.447545
TSEN15	1	ENSG00000198860	184020811	184043346	protein_coding	TSEN15 tRNA splicing endonuclease subunit	0.156588	0.000695286	0.194965
TSPAN2	1	ENSG00000134198	115590632	115632121	protein_coding	tetraspanin 2	0.190027	3.61311e-05	0.211524
TSTD1	1	ENSG00000215845	161007421	161008780	protein_coding	thiosulfate sulfurtransferase (rhodanese)-like domain containing 1	0.506377	2.44656e-33	0.378834
TTC34	1	ENSG00000215912	2567415	2634220	protein_coding	tetratricopeptide repeat domain 34	0.187233	4.06942e-05	0.258719
TTC39A	1	ENSG00000085831	51752930	51810788	protein_coding	tetratricopeptide repeat domain 39A	0.144065	0.00184434	0.117193
TTC4	1	ENSG00000243725	55181495	55208330	protein_coding	tetratricopeptide repeat domain 4	0.191718	2.88775e-05	0.126679
TTF2	1	ENSG00000116830	117602925	117650075	protein_coding	transcription termination factor, RNA polymerase II	0.166421	0.000245606	0.5156
TYW3	1	ENSG00000162623	75198836	75232362	protein_coding	tRNA-yW synthesizing protein 3 homolog (S. cerevisiae)	0.194726	2.04044e-05	0.104965
UBR4	1	ENSG00000127481	19401000	19536770	protein_coding	ubiquitin protein ligase E3 component n-recognin 4	0.347058	2.51932e-15	0.200635
UQCRH	1	ENSG00000173660	46769303	46782448	protein_coding	ubiquinol-cytochrome c reductase hinge protein	0.229167	3.51826e-07	0.187912
UROD	1	ENSG00000126088	45477819	45481247	protein_coding	uroporphyrinogen decarboxylase	0.180587	8.63947e-05	0.309884
USP1	1	ENSG00000162607	62901968	62917475	protein_coding	ubiquitin specific peptidase 1	0.175302	0.000139621	0.185898
USP24	1	ENSG00000162402	55532032	55680786	protein_coding	ubiquitin specific peptidase 24	0.392676	3.1226e-19	0.401272
VAMP3	1	ENSG00000049245	7831329	7841492	protein_coding	vesicle-associated membrane protein 3	0.312979	2.44418e-12	0.184548
VAMP4	1	ENSG00000117533	171669300	171711387	protein_coding	vesicle-associated membrane protein 4	0.239899	1.48413e-07	0.139025
VANGL1	1	ENSG00000173218	116184574	116240845	protein_coding	VANGL planar cell polarity protein 1	0.256434	1.44887e-08	0.298176
VAV3	1	ENSG00000134215	108113782	108507766	protein_coding	vav 3 guanine nucleotide exchange factor	0.204512	7.50815e-06	0.133492
VCAM1	1	ENSG00000162692	101185298	101204601	protein_coding	vascular cell adhesion molecule 1	0.213955	3.19402e-06	0.246905
VSIG8	1	ENSG00000243284	159824106	159832447	protein_coding	V-set and immunoglobulin domain containing 8	0.273204	9.46967e-10	0.251732
VTCN1	1	ENSG00000134258	117686209	117753582	protein_coding	V-set domain containing T cell activation inhibitor 1	0.255762	1.97434e-08	0.26915
WARS2	1	ENSG00000116874	119573839	119683294	protein_coding	tryptophanyl tRNA synthetase 2, mitochondrial	0.409025	2.45079e-21	0.493773
WDR3	1	ENSG00000065183	118472343	118509165	protein_coding	WD repeat domain 3	0.109927	0.0169364	0.233342
WDR78	1	ENSG00000152763	67278568	67390570	protein_coding	WD repeat domain 78	0.14537	0.00164227	0.209086
WI2-2118C23.2	1	ENSG00000276520	248871503	248871942	others		0.230762	2.49535e-07	0.114599
WRAP73	1	ENSG00000116213	3547331	3569325	protein_coding	WD repeat containing, antisense to TP73	0.416968	1.08587e-21	0.434816
ZBTB18	1	ENSG00000179456	244212241	244220778	protein_coding	zinc finger and BTB domain containing 18	0.138187	0.00247532	0.129429
ZCCHC11	1	ENSG00000134744	52873954	53019159	protein_coding	zinc finger, CCHC domain containing 11	0.195047	1.89032e-05	0.181827
ZCCHC17	1	ENSG00000121766	31769829	31837800	protein_coding	zinc finger, CCHC domain containing 17	0.161733	0.000462284	0.158292
ZDHHC18	1	ENSG00000204160	27153201	27184093	protein_coding	zinc finger, DHHC-type containing 18	0.172012	0.000116397	0.172559
ZFP69	1	ENSG00000187815	40942887	40962015	protein_coding	ZFP69 zinc finger protein	0.251209	3.44685e-08	0.220671
ZMYND12	1	ENSG00000066185	42896000	42921938	protein_coding	zinc finger, MYND-type containing 12	0.357673	8.70096e-16	0.370079
ZNF124	1	ENSG00000196418	247285277	247335318	protein_coding	zinc finger protein 124	0.312375	2.11891e-12	0.414143
ZNF362	1	ENSG00000160094	33722146	33766320	protein_coding	zinc finger protein 362	0.103262	0.0276885	0.112795
ZNF436	1	ENSG00000125945	23685941	23695935	protein_coding	zinc finger protein 436	0.618823	1.00404e-55	0.584506
ZNF436-AS1	1	ENSG00000249087	23695490	23698332	others	ZNF436 antisense RNA 1	0.212936	3.71479e-06	0.458043
ZNF496	1	ENSG00000162714	247460714	247495148	protein_coding	zinc finger protein 496	0.32695	1.58137e-13	0.350627
ZNF593	1	ENSG00000142684	26496362	26498551	protein_coding	zinc finger protein 593	0.549133	3.35159e-40	0.416631
ZNF669	1	ENSG00000188295	247263264	247267674	protein_coding	zinc finger protein 669	0.329325	1.47927e-13	0.470552
ZNF670	1	ENSG00000277462	247200086	247242057	protein_coding	zinc finger protein 670	0.324262	3.91265e-13	0.408358
ZNHIT6	1	ENSG00000117174	86115106	86174116	protein_coding	zinc finger, HIT-type containing 6	0.319391	6.48222e-13	0.487936
ZSWIM5	1	ENSG00000162415	45482071	45771881	protein_coding	zinc finger, SWIM-type containing 5	0.169921	0.000170697	0.119881
ZYG11A	1	ENSG00000203995	53308183	53360670	protein_coding	zyg-11 family member A, cell cycle regulator	0.129613	0.00507348	0.100005
AAK1	2	ENSG00000115977	69685129	69901481	protein_coding	AP2 associated kinase 1	0.352348	2.08758e-15	0.429211
ABI2	2	ENSG00000138443	204192942	204312446	protein_coding	abl-interactor 2	0.15861	0.000480619	0.174293
AC005037.3	2	ENSG00000183308	201827986	201873825	lncrna		0.181941	4.15997e-05	0.235342
AC006460.2	2	ENSG00000228509	191541670	191573442	lncrna		0.171021	0.000192874	0.269453
AC007246.3	2	ENSG00000231312	39663778	39795632	lncrna		0.327237	2.2411e-13	0.310567
AC007405.6	2	ENSG00000239467	171627623	171634658	lncrna		0.226118	7.39329e-07	0.223334
AC007966.1	2	ENSG00000226747	186584601	186605206	lncrna		0.275194	1.27882e-09	0.502609
AC009299.2	2	ENSG00000235724	162079296	162164814	lncrna		0.429415	4.08018e-23	0.572501
AC009299.3	2	ENSG00000227403	162101250	162105561	lncrna		0.661181	5.5611e-67	0.784984
AC009948.5	2	ENSG00000223960	179278666	179304970	lncrna		0.110893	0.0163037	0.113747
AC009961.3	2	ENSG00000226266	160527219	160568946	lncrna		0.250598	2.09158e-08	0.310927
AC011747.4	2	ENSG00000236008	8699963	8723922	lncrna		0.297876	3.59859e-11	0.451348
AC012499.1	2	ENSG00000229941	178563157	178588017	lncrna		0.513137	1.32949e-34	0.63834
AC012506.3	2	ENSG00000223634	23580387	23583247	lncrna		0.324761	2.57525e-13	0.257386
AC013271.3	2	ENSG00000186148	110690738	110742701	lncrna		0.476714	5.43825e-29	0.542496
AC013461.1	2	ENSG00000091436	173940163	174132738	protein_coding	Mitogen-activated protein kinase kinase kinase MLT	0.209314	5.1771e-06	0.166797
AC013463.2	2	ENSG00000236283	165768822	166064771	lncrna		0.374683	1.18411e-17	0.316335
AC016747.3	2	ENSG00000212978	61368727	61372104	lncrna		0.513437	6.22833e-35	0.289322
AC016757.3	2	ENSG00000186235	239133193	239140318	others		0.293298	4.02461e-11	0.284754
AC016768.1	2	ENSG00000232451	23265065	23421927	lncrna		0.216859	1.69318e-06	0.284477
AC016995.3	2	ENSG00000231367	38633861	38742882	lncrna		0.334168	5.52125e-14	0.512861
AC017074.2	2	ENSG00000227359	114435279	114461655	lncrna		0.17088	0.000201326	0.194613
AC017104.6	2	ENSG00000224376	232253687	232259702	lncrna		0.241944	1.10929e-07	0.245002
AC019181.3	2	ENSG00000224331	165543797	165544106	others		0.191175	2.8609e-05	0.214655
AC062017.1	2	ENSG00000222020	240323130	240324058	others		0.279924	5.10651e-10	0.297367
AC062029.1	2	ENSG00000234028	88927057	88931339	lncrna		0.23207	2.63955e-07	0.321668
AC068134.10	2	ENSG00000251485	233207826	233208613	others		0.155979	0.000591543	0.257415
AC068282.3	2	ENSG00000236682	128146706	128158156	lncrna		0.622997	5.5634e-57	0.707923
AC073254.1	2	ENSG00000237126	233445658	233476681	lncrna		0.271395	1.8052e-09	0.224034
AC073283.4	2	ENSG00000234690	47419544	47572213	lncrna		0.335563	4.66691e-14	0.379007
AC074117.10	2	ENSG00000234072	27579113	27590489	lncrna		0.331883	8.3434e-14	0.373745
AC074289.1	2	ENSG00000225889	64370373	64479993	lncrna		0.584285	1.73927e-47	0.535167
AC074391.1	2	ENSG00000204929	65663845	66311773	lncrna		0.243131	8.08129e-08	0.529999
AC078941.1	2	ENSG00000236780	67350489	67442451	lncrna		0.11321	0.0146809	0.227298
AC079922.3	2	ENSG00000237753	113399409	113403267	lncrna		0.537695	5.75542e-39	0.515614
AC092614.2	2	ENSG00000227542	192093891	192110898	lncrna		0.114686	0.0127327	0.142385
AC093724.2	2	ENSG00000213222	132480826	132481852	others		0.478475	2.58205e-29	0.6939
AC093838.4	2	ENSG00000152117	132250386	132279146	others		0.580395	2.51014e-46	0.537192
AC096574.5	2	ENSG00000227107	238521620	238535168	lncrna		0.272105	1.46511e-09	0.113008
AC096670.3	2	ENSG00000204581	111855922	111873165	lncrna		0.272054	1.57981e-09	0.150369
AC098828.2	2	ENSG00000234378	20263617	20306590	lncrna		0.380505	5.2697e-18	0.53777
AC104135.2	2	ENSG00000236209	75146682	75151973	lncrna		0.463698	1.14543e-27	0.628631
AC104667.3	2	ENSG00000234949	238499663	238504624	others		0.209677	4.23009e-06	0.271611
AC107057.1	2	ENSG00000232835	5689912	5696163	lncrna		0.296742	3.61621e-11	0.330285
AC109642.1	2	ENSG00000235997	30569525	30575297	lncrna		0.183318	4.11343e-05	0.256963
AC114730.3	2	ENSG00000224272	242749407	242753111	lncrna		0.349708	1.01659e-15	0.272748
AC114730.5	2	ENSG00000215023	242740331	242741322	lncrna		0.236687	1.40812e-07	0.241335
AC116614.1	2	ENSG00000235688	945313	945960	lncrna		0.266055	2.7808e-09	0.191018
AC125232.1	2	ENSG00000231259	87258938	87280192	others		0.593101	7.90536e-50	0.222419
AC144449.1	2	ENSG00000231969	150443710	150704747	lncrna		0.326831	2.79078e-13	0.136427
AC159540.1	2	ENSG00000230606	97951534	97957533	lncrna		0.14168	0.00236012	0.11658
ACP1	2	ENSG00000143727	264140	278283	protein_coding	acid phosphatase 1, soluble	0.175088	0.000133212	0.105183
ACTR1B	2	ENSG00000115073	98272426	98280570	protein_coding	ARP1 actin-related protein 1 homolog B, centractin beta (yeast)	0.316574	1.96201e-12	0.278822
ACTR2	2	ENSG00000138071	65454887	65498387	protein_coding	ARP2 actin-related protein 2 homolog (yeast)	0.195152	2.05225e-05	0.10463
ACVR2A	2	ENSG00000121989	148602086	148688395	protein_coding	activin A receptor, type IIA	0.146513	0.00101221	0.198002
ACYP2	2	ENSG00000170634	54197975	54532437	protein_coding	acylphosphatase 2, muscle type	0.426882	4.48244e-23	0.371824
ADAM17	2	ENSG00000151694	9628615	9695921	protein_coding	ADAM metallopeptidase domain 17	0.208774	3.20992e-06	0.412259
ADAM23	2	ENSG00000114948	207308263	207485854	protein_coding	ADAM metallopeptidase domain 23	0.223482	5.35921e-07	0.314756
ADGRF3	2	ENSG00000173567	26531041	26569685	protein_coding	adhesion G protein-coupled receptor F3	0.309577	2.17985e-12	0.336985
ADI1	2	ENSG00000182551	3501132	3523507	protein_coding	acireductone dioxygenase 1	0.32834	1.25571e-13	0.169026
ADRA2B	2	ENSG00000274286	96778623	96780997	protein_coding	adrenoceptor alpha 2B	0.349481	2.28682e-15	0.258878
AFTPH	2	ENSG00000119844	64751439	64820139	protein_coding	aftiphilin	0.205276	7.59386e-06	0.146321
AGAP1	2	ENSG00000157985	236402733	237040444	protein_coding	ArfGAP with GTPase domain, ankyrin repeat and PH domain 1	0.287748	1.11281e-10	0.15521
AGAP1-IT1	2	ENSG00000235529	236414395	236416210	lncrna	AGAP1 intronic transcript 1	0.316586	5.6077e-13	0.342189
AGXT	2	ENSG00000172482	241807896	241819919	protein_coding	alanine-glyoxylate aminotransferase	0.441577	2.57143e-25	0.397342
AHSA2	2	ENSG00000173209	61404553	61418338	protein_coding	AHA1, activator of heat shock 90kDa protein ATPase homolog 2 (yeast)	0.465163	1.03332e-28	0.243004
ALLC	2	ENSG00000151360	3705785	3750261	protein_coding	allantoicase	0.405074	2.43742e-20	0.467753
ALMS1P	2	ENSG00000163016	73872046	73912703	others	Alstrom syndrome 1 pseudogene	0.316381	1.64536e-12	0.431944
ALS2CR12	2	ENSG00000155749	202152994	202222121	protein_coding	amyotrophic lateral sclerosis 2 (juvenile) chromosome region, candidate 12	0.261802	8.40629e-09	0.204207
ANKRD23	2	ENSG00000163126	97490263	97523671	protein_coding	ankyrin repeat domain 23	0.103455	0.0253525	0.105838
ANKRD36	2	ENSG00000135976	97779233	97930258	protein_coding	ankyrin repeat domain 36	0.171071	0.000202429	0.16474
ANO7	2	ENSG00000146205	242127924	242164792	protein_coding	anoctamin 7	0.383116	2.24426e-18	0.468961
ANXA4	2	ENSG00000196975	69871557	70054232	protein_coding	annexin A4	0.35968	1.81081e-16	0.455317
AOX1	2	ENSG00000138356	201450591	201541787	protein_coding	aldehyde oxidase 1	0.330303	9.87461e-14	0.276191
AP1S3	2	ENSG00000152056	224616403	224702744	protein_coding	adaptor-related protein complex 1, sigma 3 subunit	0.17126	0.000132046	0.242273
ARMC9	2	ENSG00000135931	232065857	232184025	protein_coding	armadillo repeat containing 9	0.181781	8.23402e-05	0.290296
ARPC2	2	ENSG00000163466	219081817	219119079	protein_coding	actin related protein 2/3 complex, subunit 2, 34kDa	0.175787	0.000107218	0.250894
ASAP2	2	ENSG00000151693	9346894	9545812	protein_coding	ArfGAP with SH3 domain, ankyrin repeat and PH domain 2	0.12852	0.00484934	0.119603
ASNSD1	2	ENSG00000138381	190526111	190535557	protein_coding	asparagine synthetase domain containing 1	0.406736	7.40278e-21	0.529253
ASPRV1	2	ENSG00000244617	70187221	70189397	protein_coding	aspartic peptidase, retroviral-like 1	0.230786	2.38658e-07	0.292247
ATF2	2	ENSG00000115966	175936978	176033110	protein_coding	activating transcription factor 2	0.123998	0.0073373	0.138098
ATIC	2	ENSG00000138363	216176540	216214496	protein_coding	5-aminoimidazole-4-carboxamide ribonucleotide formyltransferase/IMP cyclohydrolase	0.514413	1.3629e-34	0.462051
ATL2	2	ENSG00000119787	38522022	38604427	protein_coding	atlastin GTPase 2	0.418042	5.55764e-22	0.407866
ATP5G3	2	ENSG00000154518	176040986	176049335	protein_coding	ATP synthase, H+ transporting, mitochondrial Fo complex, subunit C3 (subunit 9)	0.309663	4.85267e-12	0.381421
ATP6V1B1	2	ENSG00000116039	71163012	71192536	protein_coding	ATPase, H+ transporting, lysosomal 56/58kDa, V1 subunit B1	0.273415	7.75976e-10	0.208952
ATP6V1C2	2	ENSG00000143882	10861775	10925236	protein_coding	ATPase, H+ transporting, lysosomal 42kDa, V1 subunit C2	0.259612	7.38887e-09	0.131281
ATP6V1E2	2	ENSG00000250565	46717889	46769696	protein_coding	ATPase, H+ transporting, lysosomal 31kDa, V1 subunit E2	0.318468	1.03781e-12	0.379611
ATRAID	2	ENSG00000138085	27434895	27440046	protein_coding	all-trans retinoic acid-induced differentiation factor	0.357569	5.61621e-16	0.346217
BCL2L11	2	ENSG00000153094	111876955	111926024	protein_coding	BCL2-like 11 (apoptosis facilitator)	0.138758	0.00235846	0.10496
BOK	2	ENSG00000176720	242498136	242513553	protein_coding	BCL2-related ovarian killer	0.315692	1.59694e-12	0.191919
C2orf15	2	ENSG00000273045	99757948	99767950	protein_coding	chromosome 2 open reading frame 15	0.209798	3.68611e-06	0.14315
C2orf27A	2	ENSG00000197927	132479948	132524977	others	chromosome 2 open reading frame 27A	0.596121	1.98889e-51	0.734254
C2orf40	2	ENSG00000119147	106679702	106694615	protein_coding	chromosome 2 open reading frame 40	0.51843	1.38331e-35	0.550759
C2orf42	2	ENSG00000115998	70377012	70475747	protein_coding	chromosome 2 open reading frame 42	0.224803	7.36673e-07	0.231431
C2orf54	2	ENSG00000172478	241825465	241836306	protein_coding	chromosome 2 open reading frame 54	0.6884	2.16324e-76	0.79365
C2orf71	2	ENSG00000179270	29283842	29297127	protein_coding	chromosome 2 open reading frame 71	0.171877	0.000143572	0.279533
C2orf73	2	ENSG00000177994	54557171	54610879	protein_coding	chromosome 2 open reading frame 73	0.236494	1.22446e-07	0.253337
C2orf74	2	ENSG00000237651	61372203	61391964	protein_coding	chromosome 2 open reading frame 74	0.797152	2.19583e-122	0.858474
CACNB4	2	ENSG00000182389	152689290	152955593	protein_coding	calcium channel, voltage-dependent, beta 4 subunit	0.308644	5.31025e-12	0.392656
CAPG	2	ENSG00000042493	85621871	85645555	protein_coding	capping protein (actin filament), gelsolin-like	0.427468	5.23607e-23	0.412667
CAPN10	2	ENSG00000142330	241526133	241557122	protein_coding	calpain 10	0.189484	3.30093e-05	0.180265
CATIP-AS2	2	ENSG00000237281	219191612	219222689	lncrna	CATIP antisense RNA 2	0.260689	7.21011e-09	0.330913
CCDC108	2	ENSG00000181378	219867568	219906249	protein_coding	coiled-coil domain containing 108	0.19442	2.18543e-05	0.106841
CCDC115	2	ENSG00000136710	131095814	131099922	protein_coding	coiled-coil domain containing 115	0.250152	2.37519e-08	0.370208
CCDC173	2	ENSG00000154479	170501935	170550943	protein_coding	coiled-coil domain containing 173	0.301751	1.868e-11	0.361275
CCDC74B	2	ENSG00000152076	130896860	130902707	protein_coding	coiled-coil domain containing 74B	0.238832	1.42686e-07	0.155527
CCNT2	2	ENSG00000082258	135675805	135716912	protein_coding	cyclin T2	0.125569	0.00706259	0.101142
CCNYL1	2	ENSG00000163249	208576264	208626563	protein_coding	cyclin Y-like 1	0.139913	0.00197252	0.147896
CD8BP	2	ENSG00000254126	107103883	107123396	others	CD8b molecule pseudogene	0.501047	1.4557e-33	0.557666
CEBPZ	2	ENSG00000115816	37428755	37458856	protein_coding	CCAAT/enhancer binding protein (C/EBP), zeta	0.10096	0.027465	0.201399
CEP68	2	ENSG00000011523	65283500	65314138	protein_coding	centrosomal protein 68kDa	0.205635	6.61652e-06	0.298368
CERKL	2	ENSG00000188452	182401403	182545392	protein_coding	ceramide kinase-like	0.340596	2.732e-15	0.27241
CFLAR	2	ENSG00000003402	201980827	202041410	protein_coding	CASP8 and FADD-like apoptosis regulator	0.316446	7.03379e-13	0.141272
CGREF1	2	ENSG00000138028	27321757	27341983	protein_coding	cell growth regulator with EF-hand domain 1	0.291094	9.1555e-11	0.166951
CIAO1	2	ENSG00000144021	96931870	96939087	protein_coding	cytosolic iron-sulfur assembly component 1	0.328867	1.01441e-13	0.257507
CLHC1	2	ENSG00000162994	55401927	55459699	protein_coding	clathrin heavy chain linker domain containing 1	0.262936	5.51908e-09	0.408677
CLK1	2	ENSG00000013441	201717732	201729467	protein_coding	CDC-like kinase 1	0.114697	0.0141462	0.127386
CNPPD1	2	ENSG00000115649	220036619	220042828	protein_coding	cyclin Pas1/PHO80 domain containing 1	0.281083	1.46374e-10	0.186202
COLEC11	2	ENSG00000118004	3642422	3692234	protein_coding	collectin sub-family member 11	0.351307	1.52192e-15	0.407806
COPS7B	2	ENSG00000144524	232646381	232673964	protein_coding	COP9 signalosome subunit 7B	0.123833	0.00749937	0.135592
COQ10B	2	ENSG00000115520	198318147	198340032	protein_coding	coenzyme Q10B	0.11577	0.011092	0.153904
COX7A2L	2	ENSG00000115944	42560686	42652228	protein_coding	cytochrome c oxidase subunit VIIa polypeptide 2 like	0.630376	6.8029e-59	0.475002
CPSF3	2	ENSG00000119203	9563697	9613230	protein_coding	cleavage and polyadenylation specific factor 3, 73kDa	0.158426	0.00063742	0.227087
CRIPT	2	ENSG00000119878	46843555	46852881	protein_coding	cysteine-rich PDZ-binding protein	0.383279	3.1965e-18	0.322206
CTDSP1	2	ENSG00000144579	219262979	219270664	protein_coding	CTD (carboxy-terminal domain, RNA polymerase II, polypeptide A) small phosphatase 1	0.290883	1.09567e-10	0.108724
CYBRD1	2	ENSG00000071967	172378757	172414643	protein_coding	cytochrome b reductase 1	0.299903	1.85367e-11	0.29937
CYP1B1	2	ENSG00000138061	38303017	38337044	protein_coding	cytochrome P450, family 1, subfamily B, polypeptide 1	0.537474	2.52061e-39	0.496433
CYS1	2	ENSG00000205795	10196907	10221071	protein_coding	cystin 1	0.148458	0.00110555	0.158697
D2HGDH	2	ENSG00000180902	242673994	242708231	protein_coding	D-2-hydroxyglutarate dehydrogenase	0.425369	1.36398e-22	0.249771
DARS	2	ENSG00000115866	136664247	136743670	protein_coding	aspartyl-tRNA synthetase	0.15609	0.000715645	0.203449
DDX11L2	2	ENSG00000236397	114356613	114358838	others	DEAD/H (Asp-Glu-Ala-Asp/His) box helicase 11 like 2	0.563084	7.42076e-44	0.67997
DES	2	ENSG00000175084	220283099	220291461	protein_coding	desmin	0.133991	0.002679	0.109476
DHX57	2	ENSG00000163214	39024871	39103034	protein_coding	DEAH (Asp-Glu-Ala-Asp/His) box polypeptide 57	0.103043	0.0263504	0.133823
DNAH6	2	ENSG00000115423	84743579	85046713	protein_coding	dynein, axonemal, heavy chain 6	0.24238	7.4949e-08	0.389733
DNPEP	2	ENSG00000123992	220238268	220264744	protein_coding	aspartyl aminopeptidase	0.133069	0.00354394	0.117196
DPP10-AS1	2	ENSG00000235026	115888512	115918920	lncrna	DPP10 antisense RNA 1	0.2816	2.55401e-10	0.194808
DPP4	2	ENSG00000197635	162848751	162931052	protein_coding	dipeptidyl-peptidase 4	0.485388	3.54326e-30	0.499797
DYNC1I2	2	ENSG00000077380	172543919	172604930	protein_coding	dynein, cytoplasmic 1, intermediate chain 2	0.324276	4.1523e-13	0.408257
DYNC2LI1	2	ENSG00000138036	44001178	44037149	protein_coding	dynein, cytoplasmic 2, light intermediate chain 1	0.326604	2.19559e-13	0.196554
EFEMP1	2	ENSG00000115380	56093102	56151274	protein_coding	EGF containing fibulin-like extracellular matrix protein 1	0.372299	2.04111e-17	0.333735
EFHD1	2	ENSG00000115468	233470767	233547491	protein_coding	EF-hand domain family, member D1	0.354337	8.07441e-16	0.314123
EIF4E2	2	ENSG00000135930	233414762	233448354	protein_coding	eukaryotic translation initiation factor 4E family member 2	0.532173	8.31497e-38	0.444301
EML4	2	ENSG00000143924	42396490	42559688	protein_coding	echinoderm microtubule associated protein like 4	0.287779	1.06903e-10	0.207956
EPT1	2	ENSG00000138018	26531415	26618759	protein_coding	ethanolaminephosphotransferase 1	0.105354	0.0233562	0.153925
ERBB4	2	ENSG00000178568	212240442	213189005	protein_coding	erb-b2 receptor tyrosine kinase 4	0.158736	0.00045973	0.177589
ERCC3	2	ENSG00000163161	128014866	128051752	protein_coding	excision repair cross-complementation group 3	0.397188	1.21084e-19	0.390642
ETAA1	2	ENSG00000143971	67624451	67637677	protein_coding	Ewing tumor-associated antigen 1	0.10482	0.024858	0.328676
FAHD2A	2	ENSG00000115042	96068469	96082364	protein_coding	fumarylacetoacetate hydrolase domain containing 2A	0.271382	1.38377e-09	0.154632
FAHD2B	2	ENSG00000144199	97749320	97760619	protein_coding	fumarylacetoacetate hydrolase domain containing 2B	0.193334	2.22759e-05	0.406105
FAHD2CP	2	ENSG00000231584	96676299	96689128	others	fumarylacetoacetate hydrolase domain containing 2C, pseudogene	0.243735	8.10465e-08	0.339204
FAM117B	2	ENSG00000138439	203499911	203634480	protein_coding	family with sequence similarity 117, member B	0.182192	7.46646e-05	0.164314
FAM124B	2	ENSG00000124019	225243415	225266802	protein_coding	family with sequence similarity 124B	0.166161	0.0003188	0.200218
FAM134A	2	ENSG00000144567	220040947	220050201	protein_coding	family with sequence similarity 134, member A	0.226508	6.46116e-07	0.272983
FAM136A	2	ENSG00000035141	70523107	70529222	protein_coding	family with sequence similarity 136, member A	0.515511	2.04138e-35	0.489046
FAM138B	2	ENSG00000226516	114334959	114336429	lncrna	family with sequence similarity 138, member B	0.241724	1.04944e-07	0.118693
FAM150B	2	ENSG00000189292	279558	288851	protein_coding	family with sequence similarity 150, member B	0.286604	6.53846e-11	0.227851
FAM161A	2	ENSG00000170264	62051989	62081278	protein_coding	family with sequence similarity 161, member A	0.105962	0.0216873	0.242039
FAM171B	2	ENSG00000144369	187558698	187630692	protein_coding	family with sequence similarity 171, member B	0.249894	3.36058e-08	0.378744
FAM179A	2	ENSG00000189350	29179477	29284239	protein_coding	family with sequence similarity 179, member A	0.376518	1.36266e-17	0.365735
FAM228A	2	ENSG00000186453	24397938	24423718	protein_coding	family with sequence similarity 228, member A	0.261953	5.12137e-09	0.460216
FAM228B	2	ENSG00000219626	24299396	24387179	protein_coding	family with sequence similarity 228, member B	0.210045	2.23042e-06	0.345778
FARP2	2	ENSG00000006607	242295658	242434256	protein_coding	FERM, RhoGEF and pleckstrin domain protein 2	0.286181	2.30457e-10	0.415224
FARSB	2	ENSG00000116120	223435255	223521056	protein_coding	phenylalanyl-tRNA synthetase, beta subunit	0.239802	4.32809e-08	0.203637
FBLN7	2	ENSG00000144152	112895962	112945793	protein_coding	fibulin 7	0.195848	1.85082e-05	0.28706
FIGN	2	ENSG00000182263	164449906	164592522	protein_coding	fidgetin	0.112548	0.0150265	0.205096
FKBP1B	2	ENSG00000119782	24272571	24286551	protein_coding	FK506 binding protein 1B, 12.6 kDa	0.141992	0.00199387	0.175332
FMNL2	2	ENSG00000157827	153191751	153506348	protein_coding	formin-like 2	0.266925	1.22478e-09	0.25474
FNBP1P1	2	ENSG00000257800	74347807	74350345	others	formin binding protein 1 pseudogene 1	0.394779	2.72008e-19	0.678467
FOXN2	2	ENSG00000170802	48541776	48606433	protein_coding	forkhead box N2	0.257788	4.50641e-09	0.264707
FTCDNL1	2	ENSG00000226124	200625267	200715896	protein_coding	formiminotransferase cyclodeaminase N-terminal like	0.609683	3.8966e-53	0.571528
FTOP1	2	ENSG00000226491	43024365	43025852	others	fat mass and obesity associated pseudogene 1	0.147308	0.00120909	0.255671
FZD5	2	ENSG00000163251	208627310	208634287	protein_coding	frizzled class receptor 5	0.148866	0.00124139	0.122574
GALNT14	2	ENSG00000158089	31133333	31378068	protein_coding	polypeptide N-acetylgalactosaminyltransferase 14	0.299127	3.18826e-11	0.174724
GCC2	2	ENSG00000135968	109065017	109125871	protein_coding	GRIP and coiled-coil domain containing 2	0.250033	3.34819e-08	0.17455
GCFC2	2	ENSG00000005436	75879126	75938115	protein_coding	GC-rich sequence DNA-binding factor 2	0.276527	8.07092e-10	0.326697
GEN1	2	ENSG00000178295	17935125	17970208	protein_coding	GEN1 Holliday junction 5' flap endonuclease	0.317239	1.70592e-12	0.300869
GLB1L	2	ENSG00000163521	220101328	220110200	protein_coding	galactosidase, beta 1-like	0.248907	2.25246e-08	0.104342
GNLY	2	ENSG00000115523	85912298	85925977	protein_coding	granulysin	0.335574	4.6836e-14	0.364537
GPN1	2	ENSG00000198522	27851114	27874375	protein_coding	GPN-loop GTPase 1	0.22207	8.02023e-07	0.178977
GPR155	2	ENSG00000163328	175296299	175351822	protein_coding	G protein-coupled receptor 155	0.241868	1.08516e-07	0.245342
GPR17	2	ENSG00000144230	128403439	128408121	protein_coding	G protein-coupled receptor 17	0.54268	1.14279e-39	0.466031
GPR35	2	ENSG00000178623	241544848	241570676	protein_coding	G protein-coupled receptor 35	0.43016	8.55611e-24	0.457271
GPR39	2	ENSG00000183840	133174147	133404132	protein_coding	G protein-coupled receptor 39	0.101929	0.0252061	0.200414
GRB14	2	ENSG00000115290	165349322	165478358	protein_coding	growth factor receptor-bound protein 14	0.17342	0.000112097	0.142279
GRHL1	2	ENSG00000134317	10112166	10142405	protein_coding	grainyhead-like transcription factor 1	0.334793	3.09705e-14	0.495101
GTF2A1L	2	ENSG00000242441	48844937	48960287	protein_coding	general transcription factor IIA, 1-like	0.576591	6.24962e-46	0.728824
GYPC	2	ENSG00000136732	127413509	127454251	protein_coding	glycophorin C (Gerbich blood group)	0.234916	1.57833e-07	0.217161
HAAO	2	ENSG00000162882	42994229	43019733	protein_coding	3-hydroxyanthranilate 3,4-dioxygenase	0.373628	1.53872e-17	0.339397
HAGLR	2	ENSG00000224189	177037923	177053686	lncrna	HOXD antisense growth-associated long non-coding RNA	0.208751	5.31377e-06	0.314493
HAGLROS	2	ENSG00000226363	177042445	177043736	lncrna	HAGLR opposite strand (non-protein coding)	0.591462	1.42657e-49	0.580546
HDLBP	2	ENSG00000115677	242166679	242256476	protein_coding	high density lipoprotein binding protein	0.336501	3.11526e-14	0.213909
HES6	2	ENSG00000144485	239146908	239149303	protein_coding	hes family bHLH transcription factor 6	0.23332	2.6667e-07	0.179322
HIBCH	2	ENSG00000198130	191054461	191208919	protein_coding	3-hydroxyisobutyryl-CoA hydrolase	0.663954	7.2292e-67	0.700074
HMGB1P31	2	ENSG00000233266	54278471	54278897	others	high mobility group box 1 pseudogene 31	0.205507	6.38625e-06	0.380604
HOXD1	2	ENSG00000128645	177053307	177055635	protein_coding	homeobox D1	0.250578	3.40565e-08	0.314419
HOXD10	2	ENSG00000128710	176973518	176984670	protein_coding	homeobox D10	0.318955	1.0214e-12	0.365245
HPCAL1	2	ENSG00000115756	10443015	10567743	protein_coding	hippocalcin-like 1	0.212302	2.60859e-06	0.129485
HTR2B	2	ENSG00000135914	231972944	231989832	protein_coding	5-hydroxytryptamine (serotonin) receptor 2B, G protein-coupled	0.346525	4.69555e-15	0.283732
IAH1	2	ENSG00000134330	9613787	9636672	protein_coding	isoamyl acetate-hydrolyzing esterase 1 homolog	0.313738	1.04621e-12	0.418684
IDH1-AS1	2	ENSG00000231908	209119971	209120905	lncrna	IDH1 antisense RNA 1	0.166687	0.000225616	0.206646
IFIH1	2	ENSG00000115267	163123589	163175213	protein_coding	interferon induced with helicase C domain 1	0.149104	0.000919279	0.192931
IL1R1	2	ENSG00000115594	102681004	102796334	protein_coding	interleukin 1 receptor, type I	0.159624	0.000500297	0.139114
IL1RL1	2	ENSG00000115602	102927962	102968497	protein_coding	interleukin 1 receptor-like 1	0.181907	6.44911e-05	0.126137
IL1RN	2	ENSG00000136689	113864791	113891593	protein_coding	interleukin 1 receptor antagonist	0.126301	0.00605583	0.132739
IMMT	2	ENSG00000132305	86371055	86422893	protein_coding	inner membrane protein, mitochondrial	0.347173	5.79117e-15	0.368541
IMP4	2	ENSG00000136718	131099798	131105383	protein_coding	IMP4, U3 small nucleolar ribonucleoprotein	0.338936	3.04401e-14	0.480117
ING5	2	ENSG00000168395	242641450	242668893	protein_coding	inhibitor of growth family, member 5	0.194389	1.26285e-05	0.388107
INO80B	2	ENSG00000115274	74682150	74685087	protein_coding	INO80 complex subunit B	0.36162	1.492e-16	0.26956
INPP1	2	ENSG00000151689	191208196	191236391	protein_coding	inositol polyphosphate-1-phosphatase	0.169974	0.000209853	0.180332
INSIG2	2	ENSG00000125629	118846028	118868573	protein_coding	insulin induced gene 2	0.225126	7.18771e-07	0.264746
ITGA4	2	ENSG00000115232	182321929	182400914	protein_coding	integrin, alpha 4 (antigen CD49D, alpha 4 subunit of VLA-4 receptor)	0.147806	0.00130056	0.107038
ITGA6	2	ENSG00000091409	173292082	173371010	protein_coding	integrin, alpha 6	0.196851	1.74616e-05	0.157055
ITGAV	2	ENSG00000138448	187454792	187545628	protein_coding	integrin, alpha V	0.320212	4.21786e-13	0.249839
ITM2C	2	ENSG00000135916	231729354	231743963	protein_coding	integral membrane protein 2C	0.377379	8.55608e-18	0.196795
KCNS3	2	ENSG00000170745	18135548	18542882	protein_coding	potassium voltage-gated channel, modifier subfamily S, member 3	0.624191	6.83537e-57	0.662381
KHK	2	ENSG00000138030	27309615	27323640	protein_coding	ketohexokinase (fructokinase)	0.317875	9.48998e-13	0.219343
KLHL29	2	ENSG00000119771	23679162	23931481	protein_coding	kelch-like family member 29	0.258044	1.17538e-08	0.179999
KYNU	2	ENSG00000115919	143635067	143813401	protein_coding	kynureninase	0.249992	2.53805e-08	0.136448
LAPTM4A	2	ENSG00000068697	20232411	20251789	protein_coding	lysosomal protein transmembrane 4 alpha	0.161403	0.000439389	0.14544
LCLAT1	2	ENSG00000172954	30670092	30867091	protein_coding	lysocardiolipin acyltransferase 1	0.209104	4.10666e-06	0.299668
LDAH	2	ENSG00000118961	20883774	21022890	protein_coding	lipid droplet associated hydrolase	0.482627	3.99605e-30	0.565369
LIMS2	2	ENSG00000072163	128408121	128439360	protein_coding	LIM and senescent cell antigen-like domains 2	0.218907	9.72977e-07	0.24114
LINC00342	2	ENSG00000232931	96472866	96481963	lncrna	long intergenic non-protein coding RNA 342	0.237191	1.94944e-07	0.21584
LINC00471	2	ENSG00000181798	232373137	232379050	lncrna	long intergenic non-protein coding RNA 471	0.254773	1.66191e-08	0.354676
LINC01106	2	ENSG00000175772	111132715	111142019	lncrna	long intergenic non-protein coding RNA 1106	0.242139	1.01062e-07	0.220987
LINC01115	2	ENSG00000237667	855969	864112	lncrna	long intergenic non-protein coding RNA 1115	0.418046	4.81175e-22	0.46209
LINC01123	2	ENSG00000204588	110744640	110753717	lncrna	long intergenic non-protein coding RNA 1123	0.401836	2.25905e-20	0.338607
LINC01125	2	ENSG00000228486	98280680	98319527	lncrna	long intergenic non-protein coding RNA 1125	0.302933	1.32025e-11	0.402586
LINC01159	2	ENSG00000229743	105481955	105489053	lncrna	long intergenic non-protein coding RNA 1159	0.172574	0.000146375	0.132495
LINC01291	2	ENSG00000204792	75145275	75165545	lncrna	long intergenic non-protein coding RNA 1291	0.725346	2.92184e-88	0.78328
LINC01317	2	ENSG00000203386	33931953	34522820	lncrna	long intergenic non-protein coding RNA 1317	0.243483	4.98456e-08	0.19016
LINC01320	2	ENSG00000228262	34902622	34963298	lncrna	long intergenic non-protein coding RNA 1320	0.55962	2.9215e-43	0.504056
LINC01594	2	ENSG00000225328	108784204	108834297	lncrna	long intergenic non-protein coding RNA 1594	0.598807	1.61221e-50	0.76952
LIPT1	2	ENSG00000144182	99771418	99779620	protein_coding	lipoyltransferase 1	0.410546	4.12789e-21	0.559547
LPIN1	2	ENSG00000134324	11817721	11967535	protein_coding	lipin 1	0.342525	7.10004e-15	0.341353
LRP1B	2	ENSG00000168702	140988992	142889270	protein_coding	low density lipoprotein receptor-related protein 1B	0.230801	4.69077e-07	0.308766
LRPPRC	2	ENSG00000138095	44113647	44223144	protein_coding	leucine-rich pentatricopeptide repeat containing	0.366515	7.96617e-17	0.35093
LY75	2	ENSG00000054219	160659866	160761260	protein_coding	lymphocyte antigen 75	0.60594	2.07606e-53	0.652654
LYG1	2	ENSG00000144214	99900701	99921205	protein_coding	lysozyme G-like 1	0.376976	6.52489e-18	0.371399
LYPD6	2	ENSG00000187123	150186499	150330662	protein_coding	LY6/PLAUR domain containing 6	0.235904	6.54675e-08	0.365881
LYPD6B	2	ENSG00000150556	149894621	150071776	protein_coding	LY6/PLAUR domain containing 6B	0.261946	7.34712e-09	0.134616
MAPRE3	2	ENSG00000084764	27193480	27250064	protein_coding	microtubule-associated protein, RP/EB family, member 3	0.18277	5.33497e-05	0.187279
MARCO	2	ENSG00000019169	119699742	119752236	protein_coding	macrophage receptor with collagenous structure	0.160905	0.000363272	0.148667
MATN3	2	ENSG00000132031	20191872	20212455	protein_coding	matrilin 3	0.299075	2.97172e-11	0.33627
MBOAT2	2	ENSG00000143797	9067014	9143942	protein_coding	membrane bound O-acyltransferase domain containing 2	0.159164	0.000522146	0.120379
MCFD2	2	ENSG00000180398	47129009	47168994	protein_coding	multiple coagulation factor deficiency 2	0.310795	4.91845e-12	0.264173
MDH1B	2	ENSG00000138400	207602487	207630271	protein_coding	malate dehydrogenase 1B, NAD (soluble)	0.194529	2.16384e-05	0.428949
MERTK	2	ENSG00000153208	112656056	112787138	protein_coding	MER proto-oncogene, tyrosine kinase	0.469068	4.49514e-28	0.434226
METTL5	2	ENSG00000138382	170666591	170681441	protein_coding	methyltransferase like 5	0.154223	0.00084847	0.111254
MFF	2	ENSG00000168958	228189867	228222552	protein_coding	mitochondrial fission factor	0.195704	1.72672e-05	0.332849
MIR4435-2HG	2	ENSG00000172965	111953927	112252677	lncrna	MIR4435-2 host gene	0.114824	0.0140236	0.127637
MOGS	2	ENSG00000115275	74688184	74692537	protein_coding	mannosyl-oligosaccharide glucosidase	0.334143	6.11e-14	0.214478
MREG	2	ENSG00000118242	216807528	216898819	protein_coding	melanoregulin	0.162741	0.000402583	0.164208
MROH2A	2	ENSG00000185038	234684325	234742069	protein_coding	maestro heat-like repeat family member 2A	0.286246	1.37186e-10	0.240908
MRPL19	2	ENSG00000115364	75873909	75917977	protein_coding	mitochondrial ribosomal protein L19	0.551	1.16307e-40	0.531008
MRPL35	2	ENSG00000132313	86426478	86440917	protein_coding	mitochondrial ribosomal protein L35	0.264606	5.42983e-09	0.344447
MRPL44	2	ENSG00000135900	224822121	224832431	protein_coding	mitochondrial ribosomal protein L44	0.323395	3.51701e-13	0.16485
MRPS9	2	ENSG00000135972	105654441	105716418	protein_coding	mitochondrial ribosomal protein S9	0.321522	3.04085e-13	0.340054
MSH2	2	ENSG00000095002	47630108	47789450	protein_coding	mutS homolog 2	0.243155	8.7902e-08	0.331401
MSH6	2	ENSG00000116062	47922669	48037240	protein_coding	mutS homolog 6	0.489472	1.71436e-31	0.508419
MSL3P1	2	ENSG00000224287	234774083	234777090	others	male-specific lethal 3 homolog (Drosophila) pseudogene 1	0.252374	1.75336e-08	0.282412
MYCN	2	ENSG00000134323	16080686	16087129	protein_coding	v-myc avian myelocytomatosis viral oncogene neuroblastoma derived homolog	0.22167	1.05249e-06	0.236923
MYCNOS	2	ENSG00000233718	16061159	16082371	lncrna	MYCN opposite strand	0.228336	3.96182e-07	0.207639
MYO3B	2	ENSG00000071909	171034655	171511681	protein_coding	myosin IIIB	0.275241	9.03189e-10	0.209599
MZT2A	2	ENSG00000173272	132222473	132250316	protein_coding	mitotic spindle organizing protein 2A	0.53446	6.68866e-38	0.57327
NABP1	2	ENSG00000173559	192542794	192561385	protein_coding	nucleic acid binding protein 1	0.341893	1.52624e-14	0.335821
NAT8	2	ENSG00000144035	73867959	73869520	protein_coding	N-acetyltransferase 8 (GCN5-related, putative)	0.387823	5.05927e-19	0.223755
NAT8B	2	ENSG00000204872	73927703	73928467	others	N-acetyltransferase 8B (GCN5-related, putative, gene/pseudogene)	0.351402	1.21657e-15	0.393894
NCK2	2	ENSG00000071051	106361354	106436528	protein_coding	NCK adaptor protein 2	0.103984	0.0266117	0.13977
NCOA1	2	ENSG00000084676	24714783	24993571	protein_coding	nuclear receptor coactivator 1	0.219264	1.12263e-06	0.184057
NDUFA10	2	ENSG00000130414	240831867	240964819	protein_coding	NADH dehydrogenase (ubiquinone) 1 alpha subcomplex, 10, 42kDa	0.590728	1.6906e-49	0.561725
NDUFAF7	2	ENSG00000003509	37458774	37480546	protein_coding	NADH dehydrogenase (ubiquinone) complex I, assembly factor 7	0.137141	0.00313754	0.283249
NEB	2	ENSG00000183091	152341850	152591001	protein_coding	nebulin	0.143847	0.00150778	0.32056
NEU4	2	ENSG00000204099	242749920	242753643	protein_coding	sialidase 4	0.165757	0.000300606	0.239391
NFU1	2	ENSG00000169599	69622882	69664760	protein_coding	NFU1 iron-sulfur cluster scaffold	0.252579	2.86768e-08	0.315107
NGEF	2	ENSG00000066248	233743396	233877982	protein_coding	neuronal guanine nucleotide exchange factor	0.155386	0.000685277	0.225429
NIFK	2	ENSG00000155438	122484521	122494499	protein_coding	nucleolar protein interacting with the FHA domain of MKI67	0.143397	0.00170657	0.108892
NMI	2	ENSG00000123609	152126979	152146571	protein_coding	N-myc (and STAT) interactor	0.172259	0.000182516	0.143796
NMUR1	2	ENSG00000171596	232387871	232395206	protein_coding	neuromedin U receptor 1	0.343383	1.18637e-14	0.471811
NOL10	2	ENSG00000115761	10710892	10830113	protein_coding	nucleolar protein 10	0.402643	3.34689e-20	0.408386
NOSTRIN	2	ENSG00000163072	169643049	169722024	protein_coding	nitric oxide synthase trafficking	0.255647	1.95451e-08	0.269884
NPHP1	2	ENSG00000144061	110879888	110962643	protein_coding	nephronophthisis 1 (juvenile)	0.176077	0.00013117	0.106374
NRBP1	2	ENSG00000115216	27650657	27665126	protein_coding	nuclear receptor binding protein 1	0.263756	5.17154e-09	0.275604
NUP35	2	ENSG00000163002	183982241	184026408	protein_coding	nucleoporin 35kDa	0.195734	1.87754e-05	0.232147
OBSL1	2	ENSG00000124006	220415451	220436581	protein_coding	obscurin-like 1	0.321387	7.35913e-13	0.23241
ORMDL1	2	ENSG00000128699	190635049	190649097	protein_coding	ORMDL sphingolipid biosynthesis regulator 1	0.191515	2.80138e-05	0.359271
OSBPL6	2	ENSG00000079156	179059208	179267618	protein_coding	oxysterol binding protein-like 6	0.136733	0.00304072	0.135761
OXER1	2	ENSG00000162881	42989621	42991401	protein_coding	oxoeicosanoid (OXE) receptor 1	0.289883	1.0088e-10	0.227031
PAIP2B	2	ENSG00000124374	71409869	71454213	protein_coding	poly(A) binding protein interacting protein 2B	0.263916	4.51607e-09	0.246654
PAX8	2	ENSG00000125618	113973574	114036527	protein_coding	paired box 8	0.264182	5.07999e-09	0.279459
PAX8-AS1	2	ENSG00000189223	113969099	114034158	lncrna	PAX8 antisense RNA 1	0.126726	0.00566184	0.240378
PDCL3	2	ENSG00000115539	101179152	101193197	protein_coding	phosducin-like 3	0.370771	6.09827e-17	0.251355
PDE11A	2	ENSG00000128655	178665214	178973066	protein_coding	phosphodiesterase 11A	0.339532	2.97685e-14	0.301946
PDE1A	2	ENSG00000115252	183004763	183387919	protein_coding	phosphodiesterase 1A, calmodulin-dependent	0.212885	1.86316e-06	0.162016
PECR	2	ENSG00000115425	216861052	216947678	protein_coding	peroxisomal trans-2-enoyl-CoA reductase	0.368968	4.24347e-17	0.263083
PELI1	2	ENSG00000197329	64319786	64371588	protein_coding	pellino E3 ubiquitin protein ligase 1	0.385183	1.94042e-19	0.397747
PFN4	2	ENSG00000176732	24338241	24346347	protein_coding	profilin family, member 4	0.182787	5.14272e-05	0.382338
PHOSPHO2	2	ENSG00000144362	170550964	170558218	protein_coding	phosphatase, orphan 2	0.318426	1.01244e-12	0.414596
PID1	2	ENSG00000153823	229715242	230136001	protein_coding	phosphotyrosine interaction domain containing 1	0.214787	1.90318e-06	0.193837
PKI55	2	ENSG00000260804	217081768	217084915	lncrna	DKFZp434H1419	0.526208	2.9995e-37	0.481647
PLA2R1	2	ENSG00000153246	160788517	160919121	protein_coding	phospholipase A2 receptor 1, 180kDa	0.25187	1.95428e-08	0.239764
PLEK	2	ENSG00000115956	68592305	68624585	protein_coding	pleckstrin	0.213469	3.39423e-06	0.113887
PLEKHH2	2	ENSG00000152527	43864412	43995126	protein_coding	pleckstrin homology domain containing, family H (with MyTH4 domain) member 2	0.22961	3.0386e-07	0.219413
PLGLB1	2	ENSG00000183281	87229682	87248975	protein_coding	plasminogen-like B1	0.414037	1.41065e-21	0.185115
PLGLB2	2	ENSG00000125551	88047606	88058312	protein_coding	plasminogen-like B2	0.414726	9.13346e-22	0.505258
PNKD	2	ENSG00000127838	219135115	219211516	protein_coding	paroxysmal nonkinesigenic dyskinesia	0.286946	1.52672e-10	0.424169
PNO1	2	ENSG00000115946	68384976	68403370	protein_coding	partner of NOB1 homolog	0.199076	1.43692e-05	0.242393
PNPT1	2	ENSG00000138035	55861400	55921045	protein_coding	polyribonucleotide nucleotidyltransferase 1	0.148503	0.00131415	0.279893
POLE4	2	ENSG00000115350	75185619	75197255	protein_coding	polymerase (DNA-directed), epsilon 4, accessory subunit	0.300594	2.55569e-11	0.228821
POLR1B	2	ENSG00000125630	113299492	113334727	protein_coding	polymerase (RNA) I polypeptide B, 128kDa	0.352515	1.68587e-15	0.195784
POMC	2	ENSG00000115138	25383722	25391772	protein_coding	proopiomelanocortin	0.362897	2.2295e-16	0.252709
PPIL3	2	ENSG00000240344	201735630	201754026	protein_coding	peptidylprolyl isomerase (cyclophilin)-like 3	0.61077	4.80295e-53	0.809067
PPM1G	2	ENSG00000115241	27604061	27632554	protein_coding	protein phosphatase, Mg2+/Mn2+ dependent, 1G	0.219933	1.36266e-06	0.108383
PPP1CB	2	ENSG00000213639	28974506	29025806	protein_coding	protein phosphatase 1, catalytic subunit, beta isozyme	0.172212	0.000156568	0.210306
PPP1R1C	2	ENSG00000150722	182818968	182996125	protein_coding	protein phosphatase 1, regulatory (inhibitor) subunit 1C	0.377115	1.11278e-17	0.49179
PPP1R21	2	ENSG00000162869	48667737	48742530	protein_coding	protein phosphatase 1, regulatory subunit 21	0.457642	2.93558e-27	0.253855
PPP4R3B	2	ENSG00000275052	55774428	55844617	protein_coding	protein phosphatase 4, regulatory subunit 3B	0.129696	0.00471497	0.188218
PQLC3	2	ENSG00000162976	11295324	11319000	protein_coding	PQ loop repeat containing 3	0.409793	1.84792e-21	0.424494
PREPL	2	ENSG00000138078	44543420	44589001	protein_coding	prolyl endopeptidase-like	0.381807	4.42166e-18	0.152367
PROC	2	ENSG00000115718	128176003	128186822	protein_coding	protein C (inactivator of coagulation factors Va and VIIIa)	0.537471	2.87756e-38	0.36028
PRORSD1P	2	ENSG00000162997	55509455	55511658	others	prolyl-tRNA synthetase associated domain containing 1, pseudogene	0.248035	3.60101e-08	0.265194
PSD4	2	ENSG00000125637	113914902	113966973	protein_coding	pleckstrin and Sec7 domain containing 4	0.316438	1.30496e-12	0.557019
PTGES3P2	2	ENSG00000217643	26045338	26045819	others	prostaglandin E synthase 3 (cytosolic) pseudogene 2	0.247309	4.65664e-08	0.299951
PTH2R	2	ENSG00000144407	209224876	209484986	protein_coding	parathyroid hormone 2 receptor	0.219887	1.61243e-06	0.105201
PTPN18	2	ENSG00000072135	131113580	131132982	protein_coding	protein tyrosine phosphatase, non-receptor type 18 (brain-derived)	0.196465	1.25953e-05	0.19382
PUM2	2	ENSG00000055917	20448452	20551995	protein_coding	pumilio RNA-binding family member 2	0.168286	0.000197642	0.103101
QPCT	2	ENSG00000115828	37571717	37600465	protein_coding	glutaminyl-peptide cyclotransferase	0.137658	0.0025966	0.21991
RAB10	2	ENSG00000084733	26256976	26360323	protein_coding	RAB10, member RAS oncogene family	0.201866	1.02696e-05	0.18748
RAB11FIP5	2	ENSG00000135631	73300510	73383849	protein_coding	RAB11 family interacting protein 5 (class I)	0.146959	0.00157245	0.101924
RABL2A	2	ENSG00000144134	114384806	114400973	protein_coding	RAB, member of RAS oncogene family-like 2A	0.156677	0.000632824	0.158402
RASGRP3	2	ENSG00000152689	33661391	33789817	protein_coding	RAS guanyl releasing protein 3 (calcium and DAG-regulated)	0.327395	9.05686e-14	0.455473
RBM43	2	ENSG00000184898	152104454	152118393	protein_coding	RNA binding motif protein 43	0.262865	6.15383e-09	0.306404
RBM44	2	ENSG00000177483	238707032	238751451	protein_coding	RNA binding motif protein 44	0.252605	1.79492e-08	0.436794
REG1A	2	ENSG00000115386	79347488	79350545	protein_coding	regenerating islet-derived 1 alpha	0.236396	2.05678e-07	0.173705
REG3G	2	ENSG00000143954	79252812	79255631	protein_coding	regenerating islet-derived 3 gamma	0.197383	1.32383e-05	0.178946
RETSAT	2	ENSG00000042445	85569211	85581743	protein_coding	retinol saturase (all-trans-retinol 13,14-reductase)	0.524044	2.15987e-36	0.406154
RGPD3	2	ENSG00000153165	107007746	107084832	protein_coding	RANBP2-like and GRIP domain containing 3	0.401377	5.85039e-20	0.35626
RGPD8	2	ENSG00000169629	113127669	113192065	protein_coding	RANBP2-like and GRIP domain containing 8	0.389964	4.3285e-19	0.647579
RHOQ	2	ENSG00000119729	46768945	46810260	protein_coding	ras homolog family member Q	0.104044	0.0254893	0.17716
RMDN2	2	ENSG00000115841	38150330	38294285	protein_coding	regulator of microtubule dynamics 2	0.302459	1.49962e-11	0.464004
RN7SL832P	2	ENSG00000243819	10830470	10832225	lncrna	RNA, 7SL, cytoplasmic 832, pseudogene	0.187622	4.09784e-05	0.312717
RNASEH1-AS1	2	ENSG00000234171	3606082	3609335	lncrna	RNASEH1 antisense RNA 1	0.745836	1.81953e-96	0.738024
RNF149	2	ENSG00000163162	101887681	101925163	protein_coding	ring finger protein 149	0.345174	5.26966e-15	0.348653
RP11-111H13.1	2	ENSG00000241962	99757948	99939204	protein_coding		0.142535	0.00205504	0.20737
RP11-1293J14.1	2	ENSG00000271868	3500727	3501199	lncrna		0.112727	0.0132632	0.313508
RP11-16P6.1	2	ENSG00000261428	223431618	223434438	lncrna		0.44507	5.34241e-25	0.548083
RP11-171I2.2	2	ENSG00000270574	179443517	179445633	lncrna		0.261957	7.2679e-09	0.129034
RP11-245G13.2	2	ENSG00000271952	11018395	11025244	lncrna		0.317572	1.48454e-12	0.231568
RP11-254F7.2	2	ENSG00000260077	10179219	10180790	lncrna		0.465263	2.71958e-28	0.39042
RP11-254F7.3	2	ENSG00000271787	10194548	10194993	lncrna		0.237319	1.78647e-07	0.150597
RP11-286H15.1	2	ENSG00000272789	128383572	128384423	lncrna		0.422935	1.83412e-22	0.379392
RP11-301O19.1	2	ENSG00000273080	86422713	86423172	lncrna		0.47333	4.83395e-29	0.612613
RP11-316O14.1	2	ENSG00000268603	220362333	220362968	lncrna		0.191826	2.58388e-05	0.105187
RP11-332H14.1	2	ENSG00000272861	105865861	105866251	lncrna		0.197717	1.16715e-05	0.103219
RP11-332H14.2	2	ENSG00000272994	105950484	105953932	lncrna		0.135801	0.00297163	0.198282
RP11-337N6.3	2	ENSG00000280374	178182443	178183199	others		0.184336	5.57601e-05	0.403423
RP11-341N2.1	2	ENSG00000261186	243029502	243030608	lncrna		0.342946	1.10705e-14	0.108981
RP11-342K6.1	2	ENSG00000270696	75887588	75889334	lncrna		0.428208	5.53034e-23	0.539126
RP11-342K6.2	2	ENSG00000271452	75897115	75897580	lncrna		0.208609	5.1447e-06	0.274792
RP11-355B11.2	2	ENSG00000270820	61698323	61711265	lncrna		0.183237	5.48814e-05	0.201084
RP11-355F16.1	2	ENSG00000270571	75381492	75417075	lncrna		0.269016	1.84388e-09	0.496915
RP11-373D23.3	2	ENSG00000270210	28648812	28649586	lncrna		0.279638	5.34549e-10	0.306867
RP11-378A13.1	2	ENSG00000261338	219120042	219122089	lncrna		0.482698	4.56011e-30	0.681168
RP11-378A13.2	2	ENSG00000273361	219263466	219263942	lncrna		0.225896	6.7234e-07	0.304306
RP11-387A1.5	2	ENSG00000272729	177028892	177030444	lncrna		0.200905	8.06688e-06	0.298203
RP11-455J20.3	2	ENSG00000273240	190628585	190629182	lncrna		0.241315	1.10213e-07	0.198089
RP11-477N3.1	2	ENSG00000272156	54309691	54312203	lncrna		0.36409	1.36682e-16	0.417926
RP11-493E12.1	2	ENSG00000271889	61378568	61389240	lncrna		0.263828	5.68515e-09	0.296248
RP11-493E12.2	2	ENSG00000273302	61427114	61427904	lncrna		0.148359	0.00127548	0.111156
RP11-554J4.1	2	ENSG00000272606	55845044	55845508	lncrna		0.16498	0.000371272	0.135713
RP11-563N4.1	2	ENSG00000272716	32390115	32390826	lncrna		0.222709	8.70747e-07	0.112859
RP11-686O6.2	2	ENSG00000273456	203239655	203240327	lncrna		0.310882	2.36524e-12	0.388384
RP11-734K21.5	2	ENSG00000261104	9246722	9249994	lncrna		0.213669	2.41004e-06	0.312396
RP11-791G15.2	2	ENSG00000272275	10908001	10910184	lncrna		0.284094	2.9253e-10	0.42158
RP11-89K21.1	2	ENSG00000259439	45148216	45166338	lncrna		0.46842	8.10364e-29	0.551368
RP11-95D17.1	2	ENSG00000269973	10076489	10079719	lncrna		0.559147	1.89786e-42	0.546408
RP13-1039J1.2	2	ENSG00000184115	111160491	111192743	lncrna		0.380135	5.90084e-18	0.286189
RPL23AP7	2	ENSG00000240356	114368079	114384667	others	ribosomal protein L23a pseudogene 7	0.444545	7.04577e-25	0.5549
RPL37A	2	ENSG00000197756	217362912	217443903	protein_coding	ribosomal protein L37a	0.143708	0.00190678	0.125719
RPRM	2	ENSG00000177519	154333852	154335322	protein_coding	reprimo, TP53 dependent G2 arrest mediator candidate	0.175527	0.000113609	0.350695
RPS7	2	ENSG00000171863	3622795	3628509	protein_coding	ribosomal protein S7	0.357851	6.05113e-16	0.258618
SCLY	2	ENSG00000132330	238969530	239008054	protein_coding	selenocysteine lyase	0.331979	1.05196e-13	0.401046
SCN2A	2	ENSG00000136531	166095912	166248820	protein_coding	sodium channel, voltage gated, type II alpha subunit	0.395283	7.18358e-20	0.498438
SCN9A	2	ENSG00000169432	167051695	167232503	protein_coding	sodium channel, voltage gated, type IX alpha subunit	0.329491	1.03803e-13	0.284912
SCTR	2	ENSG00000080293	120197419	120282877	protein_coding	secretin receptor	0.213835	1.73576e-06	0.236519
SDC1	2	ENSG00000115884	20400558	20425194	protein_coding	syndecan 1	0.46086	6.83724e-28	0.256016
SEPT10	2	ENSG00000186522	110300559	110371783	protein_coding	septin 10	0.287582	1.58267e-10	0.400052
SEPT2	2	ENSG00000168385	242254515	242293442	protein_coding	septin 2	0.477191	2.11076e-29	0.579792
SERPINE2	2	ENSG00000135919	224839829	224904036	protein_coding	serpin peptidase inhibitor, clade E (nexin, plasminogen activator inhibitor type 1), member 2	0.146685	0.00130161	0.105485
SGPP2	2	ENSG00000163082	223289236	223425667	protein_coding	sphingosine-1-phosphate phosphatase 2	0.252333	3.04042e-08	0.258205
SH3RF3	2	ENSG00000172985	109745804	110109337	protein_coding	SH3 domain containing ring finger 3	0.243862	7.72637e-08	0.152958
SH3YL1	2	ENSG00000035115	217730	266398	protein_coding	SH3 and SYLF domain containing 1	0.600462	6.80329e-53	0.670516
SLC16A14	2	ENSG00000163053	230899690	230933715	protein_coding	solute carrier family 16, member 14	0.159434	0.000527411	0.253079
SLC19A3	2	ENSG00000135917	228549926	228582728	protein_coding	solute carrier family 19 (thiamine transporter), member 3	0.286038	1.57729e-10	0.2228
SLC20A1	2	ENSG00000144136	113403434	113421404	protein_coding	solute carrier family 20 (phosphate transporter), member 1	0.270298	1.94705e-09	0.193783
SLC25A12	2	ENSG00000115840	172640880	172792025	protein_coding	solute carrier family 25 (aspartate/glutamate carrier), member 12	0.205669	6.80052e-06	0.237041
SLC35F5	2	ENSG00000115084	114462588	114514400	protein_coding	solute carrier family 35, member F5	0.21177	2.63417e-06	0.160071
SLC38A11	2	ENSG00000169507	165752696	165812035	protein_coding	solute carrier family 38, member 11	0.502982	4.33531e-33	0.471701
SLC39A10	2	ENSG00000196950	196440701	196602426	protein_coding	solute carrier family 39 (zinc transporter), member 10	0.162719	0.00038532	0.364064
SLC40A1	2	ENSG00000138449	190425305	190448484	protein_coding	solute carrier family 40 (iron-regulated transporter), member 1	0.250166	2.31779e-08	0.285227
SLC5A6	2	ENSG00000138074	27422455	27435826	protein_coding	solute carrier family 5 (sodium/multivitamin and iodide cotransporter), member 6	0.274293	1.17594e-09	0.340069
SLC8A1	2	ENSG00000183023	40324410	40838193	protein_coding	solute carrier family 8 (sodium/calcium exchanger), member 1	0.181165	7.36179e-05	0.271698
SLC9A2	2	ENSG00000115616	103236166	103327777	protein_coding	solute carrier family 9, subfamily A (NHE2, cation proton antiporter 2), member 2	0.327017	2.66043e-13	0.208881
SLC9A4	2	ENSG00000180251	103089762	103150431	protein_coding	solute carrier family 9, subfamily A (NHE4, cation proton antiporter 4), member 4	0.488322	2.16412e-31	0.299318
SMARCAL1	2	ENSG00000138375	217277137	217347776	protein_coding	SWI/SNF related, matrix associated, actin dependent regulator of chromatin, subfamily a-like 1	0.157691	0.00054554	0.134756
SNRNP27	2	ENSG00000124380	70120692	70132707	protein_coding	small nuclear ribonucleoprotein 27kDa (U4/U6.U5)	0.287961	1.23599e-10	0.238482
SNTG2	2	ENSG00000172554	946554	1217242	protein_coding	syntrophin, gamma 2	0.281085	4.90449e-10	0.215558
SOWAHC	2	ENSG00000198142	110371911	110376567	protein_coding	sosondowah ankyrin repeat domain family member C	0.242062	8.75004e-08	0.253275
SP140L	2	ENSG00000185404	231191899	231268447	protein_coding	SP140 nuclear body protein-like	0.109612	0.019049	0.196322
SPAG16	2	ENSG00000144451	214149103	215275225	protein_coding	sperm associated antigen 16	0.200444	9.25445e-06	0.285596
SPC25	2	ENSG00000152253	169690642	169769881	protein_coding	SPC25, NDC80 kinetochore complex component	0.591235	4.26464e-49	0.634441
SPTBN1	2	ENSG00000115306	54683422	54898582	protein_coding	spectrin, beta, non-erythrocytic 1	0.137931	0.00289137	0.176291
ST3GAL5	2	ENSG00000115525	86066267	86116137	protein_coding	ST3 beta-galactoside alpha-2,3-sialyltransferase 5	0.210776	3.96597e-06	0.165772
STAM2	2	ENSG00000115145	152973315	153032506	protein_coding	signal transducing adaptor molecule (SH3 domain and ITAM motif) 2	0.198269	1.4385e-05	0.230538
STARD7	2	ENSG00000084090	96850597	96874563	protein_coding	StAR-related lipid transfer (START) domain containing 7	0.127859	0.00470432	0.138126
STAT4	2	ENSG00000138378	191894302	192016322	protein_coding	signal transducer and activator of transcription 4	0.279953	3.77426e-10	0.382324
STEAP3	2	ENSG00000115107	119981407	120023228	protein_coding	STEAP family member 3, metalloreductase	0.504251	6.15967e-33	0.434063
STON1	2	ENSG00000243244	48756522	48825652	protein_coding	stonin 1	0.244274	6.09307e-08	0.252202
STON1-GTF2A1L	2	ENSG00000068781	48757064	49003656	protein_coding	STON1-GTF2A1L readthrough	0.531643	1.47777e-37	0.683005
STRADB	2	ENSG00000082146	202252581	202345569	protein_coding	STE20-related kinase adaptor beta	0.221158	1.12145e-06	0.118458
SULT1C2	2	ENSG00000198203	108905095	108926371	protein_coding	sulfotransferase family, cytosolic, 1C, member 2	0.23809	1.87479e-07	0.165412
SULT1C4	2	ENSG00000198075	108994367	109004513	protein_coding	sulfotransferase family, cytosolic, 1C, member 4	0.133294	0.00366224	0.102084
TAF1B	2	ENSG00000115750	9983483	10074545	protein_coding	TATA box binding protein (TBP)-associated factor, RNA polymerase I, B, 63kDa	0.407962	5.25395e-21	0.558015
TANC1	2	ENSG00000115183	159825146	159984745	protein_coding	tetratricopeptide repeat, ankyrin repeat and coiled-coil containing 1	0.204995	6.63989e-06	0.279849
TEX261	2	ENSG00000144043	71213068	71222075	protein_coding	testis expressed 261	0.247413	4.32348e-08	0.340485
TGFA	2	ENSG00000163235	70674412	70781325	protein_coding	transforming growth factor, alpha	0.210115	4.48929e-06	0.154976
TGFBRAP1	2	ENSG00000135966	105880848	105946491	protein_coding	transforming growth factor, beta receptor associated protein 1	0.119075	0.0102274	0.120844
TGOLN2	2	ENSG00000152291	85545143	85555548	protein_coding	trans-golgi network protein 2	0.345738	1.26028e-15	0.140132
THAP4	2	ENSG00000176946	242523820	242576864	protein_coding	THAP domain containing 4	0.439058	7.70299e-25	0.340711
THNSL2	2	ENSG00000144115	88469814	88486155	protein_coding	threonine synthase-like 2	0.793513	4.37019e-123	0.821048
TMEM127	2	ENSG00000135956	96914254	96931732	protein_coding	transmembrane protein 127	0.17131	0.00017628	0.230166
TMEM150A	2	ENSG00000168890	85825671	85830319	protein_coding	transmembrane protein 150A	0.232475	2.14413e-07	0.123079
TMEM163	2	ENSG00000152128	135328366	135476570	protein_coding	transmembrane protein 163	0.705648	2.67102e-81	0.718074
TMEM17	2	ENSG00000186889	62727356	62739029	protein_coding	transmembrane protein 17	0.447244	2.72994e-25	0.470488
TMEM177	2	ENSG00000144120	120436743	120444083	protein_coding	transmembrane protein 177	0.174006	0.000136897	0.17662
TMEM178A	2	ENSG00000152154	39892122	39945103	protein_coding	transmembrane protein 178A	0.147741	0.0012683	0.130553
TMEM18	2	ENSG00000151353	667335	677439	protein_coding	transmembrane protein 18	0.358209	7.93142e-16	0.477087
TMEM185B	2	ENSG00000226479	120978854	120980984	protein_coding	transmembrane protein 185B	0.277168	5.25083e-10	0.141736
TMEM37	2	ENSG00000171227	120187477	120196096	protein_coding	transmembrane protein 37	0.293252	7.66253e-11	0.263295
TMSB10	2	ENSG00000034510	85132749	85133799	protein_coding	thymosin beta 10	0.352928	1.87021e-16	0.262327
TPRKB	2	ENSG00000144034	73956231	73964527	protein_coding	TP53RK binding protein	0.160965	0.000426098	0.113845
TRABD2A	2	ENSG00000186854	85048774	85134132	protein_coding	TraB domain containing 2A	0.193907	2.26098e-05	0.166489
TRAK2	2	ENSG00000115993	202241930	202316334	protein_coding	trafficking protein, kinesin binding 2	0.173845	0.00012996	0.173285
TRAPPC12	2	ENSG00000171853	3383446	3488865	protein_coding	trafficking protein particle complex 12	0.301157	1.58017e-11	0.23776
TRAPPC12-AS1	2	ENSG00000225234	3485013	3486180	lncrna	TRAPPC12 antisense RNA 1	0.37161	2.84279e-17	0.504257
TRMT61B	2	ENSG00000171103	29072687	29093167	protein_coding	tRNA methyltransferase 61B	0.345677	4.46372e-15	0.47536
TSGA10	2	ENSG00000135951	99613724	99771427	protein_coding	testis specific, 10	0.297734	3.005e-11	0.47978
TTC30A	2	ENSG00000197557	178477720	178483694	protein_coding	tetratricopeptide repeat domain 30A	0.121515	0.00809489	0.278117
TTC32	2	ENSG00000183891	20096404	20101747	protein_coding	tetratricopeptide repeat domain 32	0.622977	1.67263e-56	0.668142
TTC7A	2	ENSG00000068724	47143296	47303276	protein_coding	tetratricopeptide repeat domain 7A	0.291874	4.85103e-11	0.223739
TUBA4B	2	ENSG00000243910	220117965	220136910	protein_coding	tubulin, alpha 4b	0.401179	2.76252e-20	0.354756
TYW5	2	ENSG00000162971	200794698	200820459	protein_coding	tRNA-yW synthesizing protein 5	0.247154	5.68944e-08	0.29209
UNC80	2	ENSG00000144406	210636717	210864024	protein_coding	unc-80 homolog (C. elegans)	0.136656	0.00308569	0.132519
USP40	2	ENSG00000085982	234384166	234475428	protein_coding	ubiquitin specific peptidase 40	0.217619	1.89003e-06	0.331696
VAMP8	2	ENSG00000118640	85788685	85809154	protein_coding	vesicle-associated membrane protein 8	0.26576	3.37415e-09	0.187153
VIL1	2	ENSG00000127831	219283815	219318018	protein_coding	villin 1	0.280752	4.58539e-10	0.361822
WASH2P	2	ENSG00000146556	114346127	114356620	others	WAS protein family homolog 2 pseudogene	0.388708	5.58712e-19	0.392932
WDPCP	2	ENSG00000143951	63651885	64054977	protein_coding	WD repeat containing planar cell polarity effector	0.141169	0.00233662	0.102026
WDR35	2	ENSG00000118965	20110021	20189892	protein_coding	WD repeat domain 35	0.133536	0.00402013	0.29999
WDSUB1	2	ENSG00000196151	160092304	160143310	protein_coding	WD repeat, sterile alpha motif and U-box domain containing 1	0.455694	1.05316e-26	0.439385
WIPF1	2	ENSG00000115935	175424300	175547644	protein_coding	WAS/WASL interacting protein family, member 1	0.13327	0.00383538	0.120868
ZDBF2	2	ENSG00000204186	207139387	207179152	protein_coding	zinc finger, DBF-type containing 2	0.106954	0.016487	0.100993
ZNF385B	2	ENSG00000144331	180306709	180726232	protein_coding	zinc finger protein 385B	0.443715	6.32743e-25	0.512643
ZNF514	2	ENSG00000144026	95813075	95831158	protein_coding	zinc finger protein 514	0.38904	6.6996e-19	0.428484
ZNF638	2	ENSG00000075292	71503691	71662199	protein_coding	zinc finger protein 638	0.240095	1.43578e-07	0.226263
A4GNT	3	ENSG00000118017	137842560	137851229	protein_coding	alpha-1,4-N-acetylglucosaminyltransferase	0.555686	3.45982e-42	0.634765
ABCF3	3	ENSG00000161204	183903811	183911800	protein_coding	ATP-binding cassette, sub-family F (GCN20), member 3	0.210541	3.94724e-06	0.253458
ABHD6	3	ENSG00000163686	58223233	58281420	protein_coding	abhydrolase domain containing 6	0.29782	2.35539e-11	0.181381
AC024560.3	3	ENSG00000214135	197305084	197354777	others		0.287418	1.8745e-10	0.338686
AC024937.6	3	ENSG00000231443	195664114	195665610	others		0.253481	2.32381e-08	0.107725
AC069513.4	3	ENSG00000229178	195382436	195384798	lncrna		0.157407	0.000672418	0.328514
AC098614.2	3	ENSG00000213846	27674467	27676918	others		0.295154	4.10851e-11	0.278213
AC132008.1	3	ENSG00000213519	197307215	197307500	others		0.405905	6.58516e-21	0.489151
ACKR2	3	ENSG00000144648	42846244	42929466	protein_coding	atypical chemokine receptor 2	0.16595	0.000298022	0.124411
ACPP	3	ENSG00000014257	132036211	132087142	protein_coding	acid phosphatase, prostate	0.419825	3.05233e-22	0.359086
ACTR8	3	ENSG00000113812	53901093	53916229	protein_coding	ARP8 actin-related protein 8 homolog (yeast)	0.330868	1.26037e-13	0.531169
ACTRT3	3	ENSG00000184378	169484709	169487683	protein_coding	actin-related protein T3	0.224456	8.01989e-07	0.213292
ADPRH	3	ENSG00000144843	119298115	119308792	protein_coding	ADP-ribosylarginine hydrolase	0.402177	2.47188e-20	0.235971
AHSG	3	ENSG00000145192	186330712	186339107	protein_coding	alpha-2-HS-glycoprotein	0.180874	8.55159e-05	0.101233
ALCAM	3	ENSG00000170017	105085753	105295744	protein_coding	activated leukocyte cell adhesion molecule	0.11828	0.00871076	0.142958
ALG1L	3	ENSG00000189366	125648118	125655882	protein_coding	ALG1, chitobiosyldiphosphodolichol beta-mannosyltransferase-like	0.575347	1.69796e-45	0.677484
ALG1L6P	3	ENSG00000238278	75464221	75471294	others	asparagine-linked glycosylation 1-like 6, pseudogene	0.141242	0.00179515	0.186234
ALS2CL	3	ENSG00000178038	46710487	46735194	protein_coding	ALS2 C-terminal like	0.399668	5.7948e-20	0.186376
AMT	3	ENSG00000145020	49454211	49460186	protein_coding	aminomethyltransferase	0.101007	0.0277151	0.10511
ANAPC13	3	ENSG00000129055	134196548	134205558	protein_coding	anaphase promoting complex subunit 13	0.657502	1.41613e-65	0.619245
APEH	3	ENSG00000164062	49711435	49721396	protein_coding	acylaminoacyl-peptide hydrolase	0.297373	4.10885e-11	0.390988
APOD	3	ENSG00000189058	195295573	195311076	protein_coding	apolipoprotein D	0.389222	3.99238e-19	0.316244
ARF4	3	ENSG00000168374	57557090	57583947	protein_coding	ADP-ribosylation factor 4	0.209897	4.7178e-06	0.310089
ARHGEF26	3	ENSG00000114790	153838792	153975616	protein_coding	Rho guanine nucleotide exchange factor (GEF) 26	0.219345	1.52017e-06	0.252238
ARHGEF3	3	ENSG00000163947	56761446	57113357	protein_coding	Rho guanine nucleotide exchange factor (GEF) 3	0.19167	3.20923e-05	0.161504
ARIH2	3	ENSG00000177479	48956254	49023815	protein_coding	ariadne RBR E3 ubiquitin protein ligase 2	0.278527	6.02161e-10	0.23731
ARL6IP5	3	ENSG00000144746	69134095	69155217	protein_coding	ADP-ribosylation factor-like 6 interacting protein 5	0.732527	7.4716e-90	0.803477
ARPP21	3	ENSG00000172995	35680437	35835988	protein_coding	cAMP-regulated phosphoprotein, 21kDa	0.338376	2.29766e-14	0.489417
ATP13A4	3	ENSG00000127249	193119866	193310900	protein_coding	ATPase type 13A4	0.207215	4.07686e-06	0.228664
BCHE	3	ENSG00000114200	165490692	165555260	protein_coding	butyrylcholinesterase	0.53155	1.55587e-38	0.480099
BRK1	3	ENSG00000254999	10157276	10168874	protein_coding	BRICK1, SCAR/WAVE actin-nucleating complex subunit	0.442977	1.49198e-24	0.40399
BSN-AS2	3	ENSG00000226913	49586739	49591799	lncrna	BSN antisense RNA 2 (head to head)	0.133595	0.00404175	0.104368
BTD	3	ENSG00000169814	15642848	15687329	protein_coding	biotinidase	0.338425	7.82012e-15	0.330295
C3orf14	3	ENSG00000114405	62304648	62321888	protein_coding	chromosome 3 open reading frame 14	0.314729	1.30935e-12	0.312412
C3orf17	3	ENSG00000163608	112721287	112738708	protein_coding	chromosome 3 open reading frame 17	0.202367	9.63939e-06	0.146583
C3orf33	3	ENSG00000174928	155480406	155524140	protein_coding	chromosome 3 open reading frame 33	0.380275	3.92479e-18	0.491054
C3orf38	3	ENSG00000179021	88198893	88217879	protein_coding	chromosome 3 open reading frame 38	0.107375	0.0185195	0.153589
C3orf52	3	ENSG00000114529	111805182	111849851	protein_coding	chromosome 3 open reading frame 52	0.204096	7.48229e-06	0.224057
CADPS	3	ENSG00000163618	62384021	62861064	protein_coding	Ca++-dependent secretion activator	0.132113	0.00338879	0.114159
CAND2	3	ENSG00000144712	12837971	12913415	protein_coding	cullin-associated and neddylation-dissociated 2 (putative)	0.285163	2.42176e-10	0.397464
CASR	3	ENSG00000036828	121902530	122005350	protein_coding	calcium-sensing receptor	0.208477	4.13976e-06	0.105127
CCDC12	3	ENSG00000160799	46963216	47023500	protein_coding	coiled-coil domain containing 12	0.145291	0.00176304	0.197768
CCDC13	3	ENSG00000244607	42734155	42814745	protein_coding	coiled-coil domain containing 13	0.330581	1.10052e-13	0.288287
CCDC13-AS1	3	ENSG00000173811	42774067	42788260	lncrna	CCDC13 antisense RNA 1	0.456422	2.29229e-26	0.432055
CCDC36	3	ENSG00000173421	49235861	49295537	protein_coding	coiled-coil domain containing 36	0.177274	0.000102573	0.264742
CCDC50	3	ENSG00000152492	191046866	191116459	protein_coding	coiled-coil domain containing 50	0.501002	1.618e-32	0.469833
CCDC66	3	ENSG00000180376	56591189	56655846	protein_coding	coiled-coil domain containing 66	0.248085	3.56916e-08	0.342342
CCR1	3	ENSG00000163823	46243200	46249887	protein_coding	chemokine (C-C motif) receptor 1	0.165286	0.000355791	0.135017
CD200	3	ENSG00000091972	112051194	112081659	protein_coding	CD200 molecule	0.249947	2.36813e-08	0.193211
CDC25A	3	ENSG00000164045	48198636	48229892	protein_coding	cell division cycle 25A	0.400569	3.53391e-20	0.395321
CDCP1	3	ENSG00000163814	45123770	45187914	protein_coding	CUB domain containing protein 1	0.606251	2.30304e-52	0.595995
CDV3	3	ENSG00000091527	133292574	133309105	protein_coding	CDV3 homolog (mouse)	0.11192	0.0168331	0.106764
CEP19	3	ENSG00000174007	196433148	196439164	protein_coding	centrosomal protein 19kDa	0.233852	3.09116e-07	0.19495
CEP63	3	ENSG00000182923	134204585	134293859	protein_coding	centrosomal protein 63kDa	0.405063	3.48235e-21	0.492131
CFAP44	3	ENSG00000206530	113005777	113160457	protein_coding	cilia and flagella associated protein 44	0.225913	6.18899e-07	0.229693
CGGBP1	3	ENSG00000163320	88101094	88199035	protein_coding	CGG triplet repeat binding protein 1	0.30209	8.91472e-12	0.583324
CHDH	3	ENSG00000016391	53846362	53880417	protein_coding	choline dehydrogenase	0.157243	0.000605014	0.235487
CHL1	3	ENSG00000134121	238279	451100	protein_coding	cell adhesion molecule L1-like	0.471837	1.05402e-29	0.484333
CHL1-AS2	3	ENSG00000224318	237441	239024	lncrna	CHL1 antisense RNA 2	0.449715	8.21796e-26	0.44753
CHMP2B	3	ENSG00000083937	87276421	87304698	protein_coding	charged multivesicular body protein 2B	0.30966	4.32001e-12	0.504786
CHST13	3	ENSG00000180767	126243126	126262134	protein_coding	carbohydrate (chondroitin 4) sulfotransferase 13	0.533776	1.29644e-38	0.443068
CIDECP	3	ENSG00000186162	10055922	10068049	others	cell death-inducing DFFA-like effector c pseudogene	0.394114	2.30405e-19	0.351908
CLSTN2	3	ENSG00000158258	139654027	140296239	protein_coding	calsyntenin 2	0.447558	1.21964e-25	0.391771
CMSS1	3	ENSG00000184220	99536678	99897447	protein_coding	cms1 ribosomal small subunit homolog (yeast)	0.260311	9.63508e-09	0.279363
CMTM7	3	ENSG00000153551	32433163	32524559	protein_coding	CKLF-like MARVEL transmembrane domain containing 7	0.309881	5.36798e-12	0.206439
CNBP	3	ENSG00000169714	128888327	128902765	protein_coding	CCHC-type zinc finger, nucleic acid binding protein	0.144456	0.00135743	0.104964
CNTN6	3	ENSG00000134115	1134260	1445901	protein_coding	contactin 6	0.216995	1.98927e-06	0.149727
COL6A4P2	3	ENSG00000228252	129931666	129992649	others	collagen, type VI, alpha 4 pseudogene 2	0.333039	2.25618e-14	0.15922
COX17	3	ENSG00000138495	119373360	119396301	protein_coding	COX17 cytochrome c oxidase copper chaperone	0.114762	0.0126925	0.190628
CPNE4	3	ENSG00000196353	131252399	132004254	protein_coding	copine IV	0.133522	0.0036884	0.146554
CRELD1	3	ENSG00000163703	9975506	9987097	protein_coding	cysteine-rich with EGF-like domains 1	0.119968	0.00925986	0.175456
CRTAP	3	ENSG00000170275	33155471	33189265	protein_coding	cartilage associated protein	0.142617	0.00156324	0.182298
CYB561D2	3	ENSG00000114395	50388126	50395891	protein_coding	cytochrome b561 family, member D2	0.232421	2.46482e-07	0.241132
DBR1	3	ENSG00000138231	137879854	137893791	protein_coding	debranching RNA lariats 1	0.142944	0.0016904	0.157553
DCUN1D1	3	ENSG00000043093	182655862	182703741	protein_coding	DCN1, defective in cullin neddylation 1, domain containing 1	0.255973	1.79056e-08	0.16497
DGKG	3	ENSG00000058866	185823457	186080026	protein_coding	diacylglycerol kinase, gamma 90kDa	0.162636	0.000396523	0.13109
DHX36	3	ENSG00000174953	153990335	154042286	protein_coding	DEAH (Asp-Glu-Ala-His) box polypeptide 36	0.283756	1.84898e-10	0.424731
DNAJC13	3	ENSG00000138246	132136370	132257876	protein_coding	DnaJ (Hsp40) homolog, subfamily C, member 13	0.197648	1.48084e-05	0.263175
DOCK3	3	ENSG00000088538	50712672	51421629	protein_coding	dedicator of cytokinesis 3	0.591637	1.49445e-48	0.64212
DYNC1LI1	3	ENSG00000144635	32567463	32612366	protein_coding	dynein, cytoplasmic 1, light intermediate chain 1	0.29726	1.9429e-11	0.264058
DZIP1L	3	ENSG00000158163	137780832	137834660	protein_coding	DAZ interacting zinc finger protein 1-like	0.188689	3.68836e-05	0.156439
DZIP3	3	ENSG00000198919	108308529	108413693	protein_coding	DAZ interacting zinc finger protein 3	0.127074	0.00599282	0.17804
EAF2	3	ENSG00000145088	121554030	121605373	protein_coding	ELL associated factor 2	0.123182	0.00800059	0.124113
EBLN2	3	ENSG00000255423	73110810	73112488	protein_coding	endogenous Bornavirus-like nucleoprotein 2	0.174878	0.000145719	0.211197
EFHB	3	ENSG00000163576	19920964	19988517	protein_coding	EF-hand domain family, member B	0.48256	8.61514e-30	0.675562
EIF2A	3	ENSG00000144895	150264465	150302029	protein_coding	eukaryotic translation initiation factor 2A, 65kDa	0.119552	0.00923354	0.343172
EIF4E3	3	ENSG00000163412	71724567	71803924	protein_coding	eukaryotic translation initiation factor 4E family member 3	0.193448	2.32025e-05	0.199
EMC3	3	ENSG00000125037	10004221	10052800	protein_coding	ER membrane protein complex subunit 3	0.132085	0.00449419	0.145883
ENTPD3-AS1	3	ENSG00000223797	40355293	40494820	lncrna	ENTPD3 antisense RNA 1	0.338189	1.18458e-14	0.546296
EPHA6	3	ENSG00000080224	96533425	97471304	protein_coding	EPH receptor A6	0.474516	3.44356e-29	0.559792
EPM2AIP1	3	ENSG00000178567	37026534	37034659	protein_coding	EPM2A (laforin) interacting protein 1	0.143937	0.00168544	0.230144
ERICH6-AS1	3	ENSG00000240137	150421351	150437933	lncrna	ERICH6 antisense RNA 1	0.213366	1.8691e-06	0.249847
EXOG	3	ENSG00000157036	38537618	38583652	protein_coding	endo/exonuclease (5'-3'), endonuclease G-like	0.283334	1.72075e-10	0.248135
EXOSC7	3	ENSG00000075914	45016733	45077558	protein_coding	exosome component 7	0.251387	1.4577e-08	0.136107
FAIM	3	ENSG00000158234	138327448	138352218	protein_coding	Fas apoptotic inhibitory molecule	0.232822	3.0552e-07	0.268829
FAM107A	3	ENSG00000168309	58549844	58613337	protein_coding	family with sequence similarity 107, member A	0.243902	6.82138e-08	0.26151
FAM198A	3	ENSG00000144649	43020759	43101703	protein_coding	family with sequence similarity 198, member A	0.122861	0.00771915	0.127891
FAM3D	3	ENSG00000198643	58619673	58652575	protein_coding	family with sequence similarity 3, member D	0.254316	2.22382e-08	0.247149
FAM86DP	3	ENSG00000244026	75470703	75484261	others	family with sequence similarity 86, member D, pseudogene	0.365522	1.0293e-16	0.286449
FAM86JP	3	ENSG00000171084	125635463	125648867	others	family with sequence similarity 86, member J, pseudogene	0.319288	8.23966e-13	0.266085
FBXL2	3	ENSG00000153558	33318517	33445154	protein_coding	F-box and leucine-rich repeat protein 2	0.150196	0.000997865	0.143554
FCF1P2	3	ENSG00000228638	48332283	48332865	others	FCF1 pseudogene 2	0.323789	3.93203e-13	0.425753
FETUB	3	ENSG00000090512	186353758	186370930	protein_coding	fetuin B	0.507401	8.38592e-34	0.301526
FGD5	3	ENSG00000154783	14860469	14976072	protein_coding	FYVE, RhoGEF and PH domain containing 5	0.451451	5.62008e-26	0.350815
FGD5-AS1	3	ENSG00000225733	14961854	14989931	lncrna	FGD5 antisense RNA 1	0.373826	2.64573e-18	0.361628
FGF12	3	ENSG00000114279	191857184	192485553	protein_coding	fibroblast growth factor 12	0.236467	1.81908e-07	0.232744
FLJ22763	3	ENSG00000241224	108837099	108869361	lncrna	uncharacterized LOC401081	0.285512	1.97717e-10	0.13183
FLNB	3	ENSG00000136068	57994127	58157978	protein_coding	filamin B, beta	0.289076	8.89195e-11	0.250476
FYCO1	3	ENSG00000163820	45959391	46037316	protein_coding	FYVE and coiled-coil domain containing 1	0.185884	4.73142e-05	0.121516
GADL1	3	ENSG00000144644	30767692	30936257	protein_coding	glutamate decarboxylase-like 1	0.241145	8.58882e-08	0.267153
GALNT15	3	ENSG00000131386	16216156	16273499	protein_coding	polypeptide N-acetylgalactosaminyltransferase 15	0.172029	0.000136942	0.2376
GBE1	3	ENSG00000114480	81538850	81811312	protein_coding	glucan (1,4-alpha-), branching enzyme 1	0.377442	1.2406e-17	0.153904
GFM1	3	ENSG00000168827	158362067	158410364	protein_coding	G elongation factor, mitochondrial 1	0.214562	1.58524e-06	0.244067
GHRL	3	ENSG00000157017	10327359	10334631	protein_coding	ghrelin/obestatin prepropeptide	0.175336	9.89465e-05	0.119508
GHRLOS	3	ENSG00000240288	10327438	10335133	lncrna	ghrelin opposite strand/antisense RNA	0.312033	2.41277e-12	0.308033
GLB1	3	ENSG00000170266	33038100	33138722	protein_coding	galactosidase, beta 1	0.224165	9.72312e-07	0.320407
GMPPB	3	ENSG00000173540	49754277	49761384	protein_coding	GDP-mannose pyrophosphorylase B	0.541949	1.07094e-39	0.571212
GNL3	3	ENSG00000163938	52715172	52728508	protein_coding	guanine nucleotide binding protein-like 3 (nucleolar)	0.217621	1.81825e-06	0.232396
GORASP1	3	ENSG00000114745	39138150	39149854	protein_coding	golgi reassembly stacking protein 1, 65kDa	0.201883	8.28569e-06	0.230468
GPD1L	3	ENSG00000152642	32147181	32210205	protein_coding	glycerol-3-phosphate dehydrogenase 1-like	0.198611	1.2158e-05	0.278479
GPR160	3	ENSG00000173890	169755717	169803191	protein_coding	G protein-coupled receptor 160	0.124354	0.0059849	0.285379
GPR27	3	ENSG00000170837	71803201	71805647	protein_coding	G protein-coupled receptor 27	0.471738	2.30443e-28	0.440306
GPX1	3	ENSG00000233276	49394609	49396033	protein_coding	glutathione peroxidase 1	0.234417	2.02705e-07	0.143198
GRAMD1C	3	ENSG00000178075	113547029	113666021	protein_coding	GRAM domain containing 1C	0.214907	2.88628e-06	0.438412
GRIP2	3	ENSG00000144596	14530619	14561629	lncrna	glutamate receptor interacting protein 2	0.257828	1.08414e-08	0.270238
HACD2	3	ENSG00000206527	123209667	123304032	protein_coding	3-hydroxyacyl-CoA dehydratase 2	0.136192	0.0030163	0.120678
HACL1	3	ENSG00000131373	15602211	15643359	protein_coding	2-hydroxyacyl-CoA lyase 1	0.298954	2.28591e-11	0.250412
HEG1	3	ENSG00000173706	124684554	124774802	protein_coding	heart development protein with EGF-like domains 1	0.329805	9.30937e-14	0.133162
HEMK1	3	ENSG00000114735	50606583	50633599	protein_coding	HemK methyltransferase family member 1	0.106902	0.0193578	0.166513
HHLA2	3	ENSG00000114455	108015337	108097132	protein_coding	HERV-H LTR-associating 2	0.564666	1.29789e-43	0.548136
HIGD1A	3	ENSG00000181061	42825790	42846023	protein_coding	HIG1 hypoxia inducible domain family, member 1A	0.395776	1.6552e-19	0.442116
HLTF	3	ENSG00000071794	148747914	148804341	protein_coding	helicase-like transcription factor	0.240429	1.06037e-07	0.346356
HRG	3	ENSG00000113905	186378005	186396029	protein_coding	histidine-rich glycoprotein	0.120018	0.00788916	0.191941
HRH1	3	ENSG00000196639	11178779	11305243	protein_coding	histamine receptor H1	0.101743	0.0258484	0.152304
IFT122	3	ENSG00000163913	129158879	129239350	protein_coding	intraflagellar transport 122	0.301899	2.07444e-11	0.456317
IL17RC	3	ENSG00000163702	9958758	9975314	protein_coding	interleukin 17 receptor C	0.59862	1.8538e-51	0.58692
IL17RD	3	ENSG00000144730	57124010	57204334	protein_coding	interleukin 17 receptor D	0.295119	5.90617e-11	0.274485
IL17RE	3	ENSG00000163701	9944296	9958086	protein_coding	interleukin 17 receptor E	0.259685	6.63927e-09	0.251175
IP6K2	3	ENSG00000068745	48725436	48777786	protein_coding	inositol hexakisphosphate kinase 2	0.188965	2.55581e-05	0.229741
IQCB1	3	ENSG00000173226	121488610	121553926	protein_coding	IQ motif containing B1	0.616443	1.02749e-54	0.638626
ITIH4	3	ENSG00000055955	52846991	52865495	protein_coding	inter-alpha-trypsin inhibitor heavy chain family, member 4	0.386952	1.22559e-18	0.369248
KALRN	3	ENSG00000160145	123798870	124445172	protein_coding	kalirin, RhoGEF kinase	0.404036	1.61942e-20	0.282297
KIF15	3	ENSG00000163808	44803209	44914868	protein_coding	kinesin family member 15	0.166553	0.000264512	0.147085
KLHL18	3	ENSG00000114648	47324407	47388306	protein_coding	kelch-like family member 18	0.400473	4.56279e-20	0.443548
KNG1	3	ENSG00000113889	186435065	186461743	protein_coding	kininogen 1	0.523516	1.63749e-36	0.574503
KRT18P34	3	ENSG00000244515	156880452	156881721	others	keratin 18 pseudogene 34	0.388128	8.28814e-19	0.591227
KY	3	ENSG00000174611	134321980	134370478	protein_coding	kyphoscoliosis peptidase	0.210482	4.53331e-06	0.304906
LARS2	3	ENSG00000011376	45429998	45590913	protein_coding	leucyl-tRNA synthetase 2, mitochondrial	0.327917	1.13385e-13	0.532186
LEKR1	3	ENSG00000197980	156543270	156763918	protein_coding	leucine, glutamate and lysine rich 1	0.279317	5.46326e-10	0.511916
LIMD1	3	ENSG00000144791	45596886	45727830	protein_coding	LIM domains containing 1	0.164859	0.000337852	0.320467
LINC00852	3	ENSG00000231177	10326103	10327430	lncrna	long intergenic non-protein coding RNA 852	0.110887	0.0155294	0.266312
LINC00886	3	ENSG00000240875	156465135	156534851	lncrna	long intergenic non-protein coding RNA 886	0.465013	1.47144e-27	0.571595
LINC00888	3	ENSG00000240024	183165396	183173801	others	long intergenic non-protein coding RNA 888	0.406993	2.28506e-21	0.44953
LINC00960	3	ENSG00000242516	75721542	75728454	lncrna	long intergenic non-protein coding RNA 960	0.650413	1.83744e-63	0.686624
LNP1	3	ENSG00000206535	100120037	100175163	protein_coding	leukemia NUP98 fusion partner 1	0.37786	1.24105e-17	0.388884
LRRC2	3	ENSG00000163827	46556913	46621589	protein_coding	leucine rich repeat containing 2	0.293236	5.50362e-11	0.267058
LRRC34	3	ENSG00000171757	169511216	169530774	protein_coding	leucine rich repeat containing 34	0.197367	1.66214e-05	0.367719
LRRC58	3	ENSG00000163428	120043356	120068186	protein_coding	leucine rich repeat containing 58	0.139645	0.00163922	0.223238
LSG1	3	ENSG00000041802	194361517	194393206	protein_coding	large 60S subunit nuclear export GTPase 1	0.701674	9.36186e-79	0.669092
LTF	3	ENSG00000012223	46490735	46526724	protein_coding	lactotransferrin	0.433768	9.71591e-24	0.488553
LXN	3	ENSG00000079257	158363611	158390482	protein_coding	latexin	0.23303	3.06013e-07	0.25121
MAATS1	3	ENSG00000183833	119421869	119485949	protein_coding	MYCBP-associated, testis expressed 1	0.363308	1.87087e-16	0.527762
MAGI1	3	ENSG00000151276	65339200	66024509	protein_coding	membrane associated guanylate kinase, WW and PDZ domain containing 1	0.194916	1.77787e-05	0.252129
MAPKAPK3	3	ENSG00000114738	50648951	50686728	protein_coding	mitogen-activated protein kinase-activated protein kinase 3	0.134855	0.0034603	0.119256
MCCC1	3	ENSG00000078070	182733006	182833863	protein_coding	methylcrotonoyl-CoA carboxylase 1 (alpha)	0.218665	1.18651e-06	0.408099
MFN1	3	ENSG00000171109	179065480	179112719	protein_coding	mitofusin 1	0.254096	1.49118e-08	0.475764
MFSD1	3	ENSG00000118855	158449987	158547508	protein_coding	major facilitator superfamily domain containing 1	0.203177	7.97448e-06	0.21491
MIR570	3	ENSG00000207650	195426272	195426368	others	microRNA 570	0.13676	0.00238062	0.347448
MKRN2	3	ENSG00000075975	12598513	12625212	protein_coding	makorin ring finger protein 2	0.502214	3.22616e-33	0.502757
MKRN2OS	3	ENSG00000225526	12556433	12602558	protein_coding	MKRN2 opposite strand	0.350212	2.74127e-15	0.288463
MPRIPP1	3	ENSG00000214820	44621430	44622518	others	myosin phosphatase Rho interacting protein pseudogene 1	0.255936	1.74e-08	0.337154
MRAS	3	ENSG00000158186	138066490	138124376	protein_coding	muscle RAS oncogene homolog	0.126038	0.00693482	0.146082
MRPS22	3	ENSG00000175110	138724648	139076065	protein_coding	mitochondrial ribosomal protein S22	0.235409	1.4156e-07	0.126874
MST1	3	ENSG00000173531	49721380	49726934	protein_coding	macrophage stimulating 1	0.311196	4.12528e-12	0.188253
MUC13	3	ENSG00000173702	124646708	124672663	protein_coding	mucin 13, cell surface associated	0.536222	3.20496e-38	0.490339
MUC20	3	ENSG00000176945	195447753	195467994	protein_coding	mucin 20, cell surface associated	0.457435	9.06197e-27	0.451164
MUC20P1	3	ENSG00000224769	195341818	195347104	others	mucin 20, cell surface associated pseudogene 1	0.438297	9.15399e-25	0.52103
MUC4	3	ENSG00000145113	195473636	195539148	protein_coding	mucin 4, cell surface associated	0.589956	1.80223e-48	0.535017
MYRIP	3	ENSG00000170011	39850405	40301812	protein_coding	myosin VIIA and Rab interacting protein	0.372404	8.86989e-18	0.224135
NBEAL2	3	ENSG00000160796	47021173	47051193	protein_coding	neurobeachin-like 2	0.168633	0.000252111	0.144834
NCBP2-AS2	3	ENSG00000270170	196669494	196670411	lncrna	NCBP2 antisense RNA 2 (head to head)	0.144708	0.00151783	0.171095
NCEH1	3	ENSG00000144959	172348039	172429008	protein_coding	neutral cholesterol ester hydrolase 1	0.207506	4.66703e-06	0.192668
NCK1-AS1	3	ENSG00000239213	136560568	136580896	lncrna	NCK1 antisense RNA 1 (head to head)	0.126742	0.00507209	0.286088
NCKIPSD	3	ENSG00000213672	48711277	48723797	protein_coding	NCK interacting protein with SH3 domain	0.420729	1.62457e-22	0.485668
NEK11	3	ENSG00000114670	130745694	131069309	protein_coding	NIMA-related kinase 11	0.222651	1.18549e-06	0.339765
NEK4	3	ENSG00000114904	52742465	52804965	protein_coding	NIMA-related kinase 4	0.108124	0.0198729	0.148703
NISCH	3	ENSG00000010322	52489134	52527087	protein_coding	nischarin	0.232544	3.56328e-07	0.223715
NIT2	3	ENSG00000114021	100053545	100080479	protein_coding	nitrilase family, member 2	0.346387	6.07944e-15	0.205268
NKTR	3	ENSG00000114857	42642106	42690233	protein_coding	natural killer cell triggering receptor	0.191993	3.01675e-05	0.134497
NME6	3	ENSG00000172113	48334754	48343175	protein_coding	NME/NM23 nucleoside diphosphate kinase 6	0.41424	1.78109e-21	0.422698
NMNAT3	3	ENSG00000163864	139279022	139396859	protein_coding	nicotinamide nucleotide adenylyltransferase 3	0.271673	1.63338e-09	0.397401
NPHP3	3	ENSG00000113971	132399453	132441286	protein_coding	nephronophthisis 3 (adolescent)	0.482583	9.866e-31	0.489318
NT5DC2	3	ENSG00000168268	52558401	52569070	protein_coding	5'-nucleotidase domain containing 2	0.282799	4.03912e-10	0.119878
NXPE3	3	ENSG00000144815	101498046	101547073	protein_coding	neurexophilin and PC-esterase domain family, member 3	0.296628	1.60443e-11	0.354408
OPA1	3	ENSG00000198836	193310933	193415612	protein_coding	optic atrophy 1 (autosomal dominant)	0.31368	2.03376e-12	0.185263
OXSR1	3	ENSG00000172939	38206580	38296979	protein_coding	oxidative stress responsive 1	0.138687	0.00226265	0.118424
P2RY12	3	ENSG00000169313	151055168	151102600	protein_coding	purinergic receptor P2Y, G-protein coupled, 12	0.289638	8.32604e-11	0.411772
P3H2	3	ENSG00000090530	189674517	189840226	protein_coding	prolyl 3-hydroxylase 2	0.264325	3.5292e-09	0.289913
P3H2-AS1	3	ENSG00000225764	189838753	189862635	lncrna	P3H2 antisense RNA 1	0.223903	7.00509e-07	0.353382
P4HTM	3	ENSG00000178467	49027319	49044587	protein_coding	prolyl 4-hydroxylase, transmembrane (endoplasmic reticulum)	0.138549	0.00259076	0.276889
PARP14	3	ENSG00000173193	122399465	122449687	protein_coding	poly (ADP-ribose) polymerase family, member 14	0.276996	6.94424e-10	0.314119
PCCB	3	ENSG00000114054	135969148	136056738	protein_coding	propionyl CoA carboxylase, beta polypeptide	0.34571	4.88606e-15	0.129456
PCOLCE2	3	ENSG00000163710	142534764	142608045	protein_coding	procollagen C-endopeptidase enhancer 2	0.222058	1.01953e-06	0.215218
PDCD6IP	3	ENSG00000170248	33839844	33911199	protein_coding	programmed cell death 6 interacting protein	0.185146	3.89371e-05	0.317354
PDCL3P4	3	ENSG00000244119	101431316	101432035	others	phosducin-like 3 pseudogene 4	0.30212	1.64316e-11	0.294019
PDHB	3	ENSG00000168291	58413357	58419584	protein_coding	pyruvate dehydrogenase (lipoamide) beta	0.459472	8.59777e-27	0.350166
PDLIM1P4	3	ENSG00000249274	98501032	98502037	others	PDZ and LIM domain 1 pseudogene 4	0.264132	5.97801e-09	0.386482
PEX5L	3	ENSG00000114757	179512746	179754841	protein_coding	peroxisomal biogenesis factor 5-like	0.11617	0.010438	0.255547
PHLDB2	3	ENSG00000144824	111451344	111695364	protein_coding	pleckstrin homology-like domain, family B, member 2	0.19282	2.2557e-05	0.252525
PIGX	3	ENSG00000163964	196366646	196462878	protein_coding	phosphatidylinositol glycan anchor biosynthesis, class X	0.112556	0.0146405	0.1609
PLA1A	3	ENSG00000144837	119316689	119348658	protein_coding	phospholipase A1 member A	0.32303	3.26254e-13	0.250011
PLCL2	3	ENSG00000154822	16944376	17132086	protein_coding	phospholipase C-like 2	0.387183	6.91918e-19	0.377513
PLCXD2	3	ENSG00000240891	111393523	111565294	protein_coding	phosphatidylinositol-specific phospholipase C, X domain containing 2	0.38599	1.39604e-18	0.34191
PLSCR1	3	ENSG00000188313	146232967	146262651	protein_coding	phospholipid scramblase 1	0.184487	4.52975e-05	0.148259
PLSCR2	3	ENSG00000163746	146109208	146213778	protein_coding	phospholipid scramblase 2	0.187803	4.28833e-05	0.142333
PLSCR4	3	ENSG00000114698	145910126	145968966	protein_coding	phospholipid scramblase 4	0.207292	5.57836e-06	0.183409
PODXL2	3	ENSG00000114631	127348024	127391652	protein_coding	podocalyxin-like 2	0.299701	6.2509e-12	0.358786
POGLUT1	3	ENSG00000163389	119187785	119213555	protein_coding	protein O-glucosyltransferase 1	0.382549	4.57055e-19	0.531271
POMGNT2	3	ENSG00000144647	43120724	43147568	protein_coding	protein O-linked mannose N-acetylglucosaminyltransferase 2 (beta 1,4-)	0.148122	0.00137835	0.136497
PPM1L	3	ENSG00000163590	160473390	160796695	protein_coding	protein phosphatase, Mg2+/Mn2+ dependent, 1L	0.204383	6.06297e-06	0.182909
PPM1M	3	ENSG00000164088	52279809	52284613	protein_coding	protein phosphatase, Mg2+/Mn2+ dependent, 1M	0.37674	2.98642e-18	0.288213
PPP2R3A	3	ENSG00000073711	135684515	135866733	protein_coding	protein phosphatase 2, regulatory subunit B'', alpha	0.251054	2.49277e-08	0.402892
PQLC2L	3	ENSG00000174899	157261035	157395538	protein_coding	PQ loop repeat containing 2-like	0.282085	3.71024e-10	0.237774
PRSS42	3	ENSG00000178055	46871032	46875585	protein_coding	protease, serine, 42	0.240092	8.45854e-08	0.159694
PRSS45	3	ENSG00000188086	46783582	46854048	protein_coding	protease, serine, 45	0.566458	4.85795e-44	0.494626
PSMD2	3	ENSG00000175166	184016497	184026842	protein_coding	proteasome 26S subunit, non-ATPase 2	0.190057	3.48003e-05	0.347671
PTPRG	3	ENSG00000144724	61547243	62233577	protein_coding	protein tyrosine phosphatase, receptor type, G	0.197771	1.52824e-05	0.172764
PXK	3	ENSG00000168297	58318607	58411853	protein_coding	PX domain containing serine/threonine kinase	0.231852	3.1897e-07	0.232078
PXYLP1	3	ENSG00000155893	140947568	141013748	protein_coding	2-phosphoxylose phosphatase 1	0.169365	0.000201843	0.192774
RARRES1	3	ENSG00000118849	158414681	158450485	protein_coding	retinoic acid receptor responder (tazarotene induced) 1	0.23374	2.14028e-07	0.311677
RASSF1	3	ENSG00000068028	50367213	50378411	protein_coding	Ras association (RalGDS/AF-6) domain family member 1	0.13965	0.00214072	0.126821
RBM6	3	ENSG00000004534	49977440	50137478	protein_coding	RNA binding motif protein 6	0.524454	2.33444e-36	0.340991
RBP1	3	ENSG00000114115	139236276	139258671	protein_coding	retinol binding protein 1, cellular	0.188931	3.30423e-05	0.184314
RBP2	3	ENSG00000114113	139171726	139199589	protein_coding	retinol binding protein 2, cellular	0.173904	0.000142842	0.254961
RBSN	3	ENSG00000131381	15111580	15140670	protein_coding	rabenosyn, RAB effector	0.144496	0.00166005	0.153176
RFC4	3	ENSG00000163918	186507669	186524847	protein_coding	replication factor C (activator 1) 4, 37kDa	0.232421	3.05461e-07	0.250116
RFTN1	3	ENSG00000131378	16355081	16555533	protein_coding	raftlin, lipid raft linker 1	0.128942	0.00385228	0.107453
RNF7	3	ENSG00000114125	141457046	141466402	protein_coding	ring finger protein 7	0.167514	0.000261947	0.344783
RNU1-70P	3	ENSG00000199488	170712659	170712822	others	RNA, U1 small nuclear 70, pseudogene	0.163622	0.000371494	0.125232
ROPN1B	3	ENSG00000114547	125687987	125702297	protein_coding	rhophilin associated tail protein 1B	0.300832	2.67539e-11	0.495971
RP11-10C24.1	3	ENSG00000271020	33838641	33839173	lncrna		0.127557	0.00614311	0.506252
RP11-10C24.2	3	ENSG00000271324	33835136	33835637	lncrna		0.220971	1.14333e-06	0.419855
RP11-10C24.3	3	ENSG00000271643	33837180	33838442	lncrna		0.287083	1.8735e-10	0.415445
RP11-124N2.1	3	ENSG00000250012	125803063	125814192	lncrna		0.229222	4.61816e-07	0.394762
RP11-167H9.4	3	ENSG00000243944	149757001	149931513	lncrna		0.118417	0.00878782	0.149268
RP11-188P20.3	3	ENSG00000271941	43388415	43389135	lncrna		0.200692	8.5486e-06	0.183676
RP11-222K16.1	3	ENSG00000271943	27679806	27680267	lncrna		0.339473	2.3735e-14	0.445725
RP11-259K5.2	3	ENSG00000270194	37283280	37285668	lncrna		0.233507	2.78517e-07	0.165855
RP11-299J3.8	3	ENSG00000272758	122135054	122162027	lncrna		0.187541	3.40693e-05	0.355645
RP11-305K5.1	3	ENSG00000272990	156241529	156242036	lncrna		0.302976	1.03624e-11	0.355916
RP11-314M24.1	3	ENSG00000240241	78316090	78343881	lncrna		0.242335	8.55932e-08	0.336454
RP11-329B9.4	3	ENSG00000272970	184451863	184456737	lncrna		0.212232	3.22803e-06	0.157154
RP11-359I18.5	3	ENSG00000272360	58476557	58477018	lncrna		0.419034	2.48183e-22	0.392977
RP11-375I20.6	3	ENSG00000260633	134066130	134068075	lncrna		0.422873	9.33235e-23	0.491752
RP11-379F4.4	3	ENSG00000240207	158450052	158501859	lncrna		0.102459	0.024461	0.17849
RP11-379F4.7	3	ENSG00000272087	158410909	158411557	lncrna		0.177272	8.53162e-05	0.174246
RP11-379F4.9	3	ENSG00000272247	158519046	158519724	lncrna		0.234778	2.83878e-07	0.392044
RP11-384L8.1	3	ENSG00000261572	32278180	32280070	lncrna		0.232962	3.34972e-07	0.245719
RP11-407B7.1	3	ENSG00000230102	193723048	193788759	lncrna		0.20409	8.84299e-06	0.129404
RP11-408H1.3	3	ENSG00000223387	172278678	172313397	lncrna		0.480993	5.19414e-30	0.493817
RP11-415F23.2	3	ENSG00000271964	16355946	16356494	lncrna		0.242605	1.08219e-07	0.261003
RP11-424N24.2	3	ENSG00000271937	44379433	44380044	lncrna		0.233958	3.09147e-07	0.152709
RP11-435F17.3	3	ENSG00000241889	113604145	113604878	others		0.194903	1.83925e-05	0.369992
RP11-443P15.2	3	ENSG00000171658	185677732	185698661	others		0.525309	2.47998e-36	0.472822
RP11-451G4.2	3	ENSG00000240045	155008018	155011564	lncrna		0.537401	1.27422e-39	0.569169
RP11-475O23.2	3	ENSG00000243384	58558471	58560046	lncrna		0.593047	7.06947e-50	0.650474
RP11-480A16.1	3	ENSG00000260261	195676059	195679566	lncrna		0.352639	1.82502e-15	0.334245
RP11-496H1.1	3	ENSG00000249626	197361186	197362682	others		0.132484	0.0046237	0.200726
RP11-528A4.2	3	ENSG00000229155	193560349	193561813	lncrna		0.357656	4.99682e-16	0.473351
RP11-529F4.1	3	ENSG00000244932	129100141	129112992	others		0.201546	1.15532e-05	0.199169
RP11-536I6.2	3	ENSG00000255021	14313873	14345345	lncrna		0.36511	1.47838e-16	0.359712
RP11-573D15.8	3	ENSG00000197099	186297265	186490775	lncrna		0.684904	6.99192e-74	0.523333
RP11-708J19.1	3	ENSG00000260236	47420579	47422489	lncrna		0.11949	0.0106437	0.110663
RP11-723O4.2	3	ENSG00000231305	128580156	128590383	lncrna		0.26233	4.94509e-09	0.266731
RP11-723O4.9	3	ENSG00000261159	128578559	128579369	lncrna		0.277338	5.99379e-10	0.236664
RP11-731C17.2	3	ENSG00000273486	136556180	136557863	lncrna		0.196786	1.08928e-05	0.284902
RP11-757F18.5	3	ENSG00000261488	111852270	111854206	lncrna		0.222403	9.29141e-07	0.127588
RP11-77P16.4	3	ENSG00000249846	129831393	129839422	lncrna		0.248428	4.85099e-08	0.13287
RP11-80H18.3	3	ENSG00000255154	58291989	58304301	protein_coding	Hydroxyacyl-thioester dehydratase type 2, mitochondrial	0.20919	5.05189e-06	0.160316
RP11-884K10.6	3	ENSG00000271916	53831791	53832046	lncrna		0.525209	5.08437e-37	0.581202
RP11-91G21.1	3	ENSG00000268129	142719749	142720309	lncrna		0.204055	7.88863e-06	0.146766
RP13-616I3.1	3	ENSG00000272989	197232133	197233857	lncrna		0.253033	1.74843e-08	0.430456
RP4-555D20.2	3	ENSG00000261786	44158791	44163857	lncrna		0.231354	4.19163e-07	0.273891
RPL22L1	3	ENSG00000163584	170582664	170588272	protein_coding	ribosomal protein L22-like 1	0.344131	1.04074e-14	0.102856
RPL23AP49	3	ENSG00000243422	75673837	75674304	others	ribosomal protein L23a pseudogene 49	0.316228	1.52378e-12	0.440021
RPL29	3	ENSG00000162244	52027616	52029958	protein_coding	ribosomal protein L29	0.280731	2.09264e-10	0.17795
RPN1	3	ENSG00000163902	128338813	128399918	protein_coding	ribophorin I	0.332666	5.31069e-14	0.339718
RPP14	3	ENSG00000163684	58291974	58310422	protein_coding	ribonuclease P/MRP 14kDa subunit	0.314167	2.22386e-12	0.387337
RPSA	3	ENSG00000168028	39448180	39454033	protein_coding	ribosomal protein SA	0.692814	1.20036e-76	0.712381
RTP4	3	ENSG00000136514	187086120	187089864	protein_coding	receptor (chemosensory) transporter protein 4	0.251069	2.1723e-08	0.162749
SCAP	3	ENSG00000114650	47455184	47518616	protein_coding	SREBF chaperone	0.141908	0.00224592	0.244968
SCN11A	3	ENSG00000168356	38887260	38992052	protein_coding	sodium channel, voltage gated, type XI alpha subunit	0.204411	6.04278e-06	0.39153
SDHAP1	3	ENSG00000185485	195686619	195717189	others	succinate dehydrogenase complex, subunit A, flavoprotein pseudogene 1	0.525296	1.07672e-36	0.501263
SEMA3B-AS1	3	ENSG00000232352	50304073	50304803	lncrna	SEMA3B antisense RNA 1 (head to head)	0.459822	1.48707e-27	0.137476
SENP7	3	ENSG00000138468	101043049	101232085	protein_coding	SUMO1/sentrin specific peptidase 7	0.198278	1.22628e-05	0.280467
SETMAR	3	ENSG00000170364	4344988	4359251	protein_coding	SET domain and mariner transposase fusion gene	0.197918	9.52161e-06	0.245067
SFMBT1	3	ENSG00000163935	52937588	53080766	protein_coding	Scm-like with four mbt domains 1	0.43453	7.26367e-24	0.517265
SH3BP5	3	ENSG00000131370	15296360	15382875	protein_coding	SH3-domain binding protein 5 (BTK-associated)	0.127391	0.00561067	0.122867
SH3BP5-AS1	3	ENSG00000224660	15295691	15306000	lncrna	SH3BP5 antisense RNA 1	0.303334	1.2558e-11	0.236144
SIDT1	3	ENSG00000072858	113251143	113348425	protein_coding	SID1 transmembrane family, member 1	0.300237	2.11644e-11	0.487042
SLC12A8	3	ENSG00000221955	124801480	124931708	protein_coding	solute carrier family 12, member 8	0.354722	1.46565e-15	0.302651
SLC15A2	3	ENSG00000163406	121612936	121662949	protein_coding	solute carrier family 15 (oligopeptide transporter), member 2	0.335634	6.12468e-14	0.368811
SLC25A26	3	ENSG00000144741	66277306	66438540	protein_coding	solute carrier family 25 (S-adenosylmethionine carrier), member 26	0.537374	1.98686e-38	0.534882
SLC25A38	3	ENSG00000144659	39424839	39438842	protein_coding	solute carrier family 25, member 38	0.296712	3.63795e-11	0.113805
SLC2A2	3	ENSG00000163581	170714137	170744539	protein_coding	solute carrier family 2 (facilitated glucose transporter), member 2	0.259577	8.63459e-09	0.241438
SLC33A1	3	ENSG00000169359	155538813	155572218	protein_coding	solute carrier family 33 (acetyl-CoA transporter), member 1	0.271739	1.64617e-09	0.326251
SLC38A3	3	ENSG00000188338	50242679	50251835	lncrna	solute carrier family 38, member 3	0.31822	6.95207e-13	0.101199
SLC41A3	3	ENSG00000114544	125725198	125820404	protein_coding	solute carrier family 41, member 3	0.42029	5.01479e-23	0.564331
SLC51A	3	ENSG00000163959	195938358	195970049	protein_coding	solute carrier family 51, alpha subunit	0.319259	4.74867e-13	0.333304
SLC6A1	3	ENSG00000157103	11034410	11080933	protein_coding	solute carrier family 6 (neurotransmitter transporter), member 1	0.243569	5.99636e-08	0.339436
ST3GAL6-AS1	3	ENSG00000239445	98433174	98451495	lncrna	ST3GAL6 antisense RNA 1	0.615799	5.98725e-54	0.707869
STAC	3	ENSG00000144681	36421836	36589499	protein_coding	SH3 and cysteine rich domain	0.21916	1.59497e-06	0.247883
SUCLG2	3	ENSG00000172340	67410884	67705038	protein_coding	succinate-CoA ligase, GDP-forming, beta subunit	0.395063	7.54202e-20	0.436297
SUCLG2-AS1	3	ENSG00000241316	67705121	67998137	lncrna	SUCLG2 antisense RNA 1 (head to head)	0.254548	2.00307e-08	0.459044
SUMF1	3	ENSG00000144455	3742498	4508965	protein_coding	sulfatase modifying factor 1	0.508339	3.86484e-34	0.571606
SYN2	3	ENSG00000157152	12046264	12232900	lncrna	synapsin II	0.368275	2.78153e-17	0.258718
TADA3	3	ENSG00000171148	9821544	9834695	protein_coding	transcriptional adaptor 3	0.21484	2.51269e-06	0.27429
TAGLN3	3	ENSG00000144834	111717511	111732734	protein_coding	transgelin 3	0.110063	0.0161582	0.105366
TCAIM	3	ENSG00000179152	44379611	44450943	protein_coding	T cell activation inhibitor, mitochondrial	0.164535	0.000306399	0.166374
TDGF1	3	ENSG00000241186	46616045	46668033	protein_coding	teratocarcinoma-derived growth factor 1	0.757756	1.78675e-102	0.773099
TEX264	3	ENSG00000164081	51696709	51738339	protein_coding	testis expressed 264	0.203345	8.32168e-06	0.248701
TFDP2	3	ENSG00000114126	141663270	141868386	protein_coding	transcription factor Dp-2 (E2F dimerization partner 2)	0.349409	3.38779e-15	0.463014
THOC7	3	ENSG00000163634	63819546	63849579	protein_coding	THO complex 7	0.286547	2.12103e-10	0.238478
THUMPD3	3	ENSG00000134077	9404526	9428475	protein_coding	THUMP domain containing 3	0.393498	3.89034e-20	0.422819
THUMPD3-AS1	3	ENSG00000206573	9391373	9440263	lncrna	THUMPD3 antisense RNA 1	0.241342	5.95914e-08	0.333047
TIMMDC1	3	ENSG00000113845	119217379	119243937	protein_coding	translocase of inner mitochondrial membrane domain containing 1	0.221311	1.30785e-06	0.216001
TIPARP-AS1	3	ENSG00000243926	156389651	156392167	lncrna	TIPARP antisense RNA 1	0.422184	1.52968e-22	0.522966
TKT	3	ENSG00000163931	53258723	53290068	protein_coding	transketolase	0.131747	0.00433485	0.222013
TM4SF1	3	ENSG00000169908	149086809	149095652	protein_coding	transmembrane 4 L six family member 1	0.15653	0.000676406	0.131392
TM4SF18	3	ENSG00000163762	149036285	149052201	protein_coding	transmembrane 4 L six family member 18	0.156185	0.0006752	0.159589
TMEM108	3	ENSG00000144868	132757235	133116636	protein_coding	transmembrane protein 108	0.167891	0.000283041	0.122219
TMEM158	3	ENSG00000249992	45265958	45267770	protein_coding	transmembrane protein 158 (gene/pseudogene)	0.22728	5.32069e-07	0.148503
TMEM207	3	ENSG00000198398	190146444	190167665	protein_coding	transmembrane protein 207	0.181417	7.0522e-05	0.185193
TMEM39A	3	ENSG00000176142	119148347	119187677	protein_coding	transmembrane protein 39A	0.135313	0.0035814	0.237373
TMEM42	3	ENSG00000169964	44903361	44907162	protein_coding	transmembrane protein 42	0.248056	4.35327e-08	0.130707
TMEM44	3	ENSG00000145014	194308402	194354418	protein_coding	transmembrane protein 44	0.104558	0.0240271	0.254623
TMEM44-AS1	3	ENSG00000231770	194304740	194310989	lncrna	TMEM44 antisense RNA 1	0.430667	1.2285e-23	0.476235
TNFSF10	3	ENSG00000121858	172223298	172241297	protein_coding	tumor necrosis factor (ligand) superfamily, member 10	0.347041	5.00025e-15	0.220402
TNK2	3	ENSG00000061938	195590235	195638816	protein_coding	tyrosine kinase, non-receptor, 2	0.121371	0.00758455	0.11112
TOMM70A	3	ENSG00000154174	100082275	100120242	protein_coding	translocase of outer mitochondrial membrane 70 homolog A (S. cerevisiae)	0.100303	0.0301263	0.16625
TRAK1	3	ENSG00000182606	42055294	42267381	protein_coding	trafficking protein, kinesin binding 1	0.145127	0.00155946	0.174031
TRANK1	3	ENSG00000168016	36868311	36986548	protein_coding	tetratricopeptide repeat and ankyrin repeat containing 1	0.326545	1.9024e-13	0.25366
TREX1	3	ENSG00000213689	48507210	48509044	protein_coding	three prime repair exonuclease 1	0.341483	1.46566e-14	0.29986
TRIM59	3	ENSG00000213186	160150233	160203561	protein_coding	tripartite motif containing 59	0.220116	1.40571e-06	0.366337
TSEN2	3	ENSG00000154743	12525931	12581122	protein_coding	TSEN2 tRNA splicing endonuclease subunit	0.191863	2.35656e-05	0.116816
TTC14	3	ENSG00000163728	180319918	180335616	protein_coding	tetratricopeptide repeat domain 14	0.12748	0.00572093	0.190955
TTC21A	3	ENSG00000168026	39149195	39180394	protein_coding	tetratricopeptide repeat domain 21A	0.125009	0.00717809	0.175919
TTLL3	3	ENSG00000214021	9849770	9896822	protein_coding	tubulin tyrosine ligase-like family member 3	0.259668	1.04326e-08	0.192665
TWF2	3	ENSG00000247596	52262626	52273276	protein_coding	twinfilin actin binding protein 2	0.279423	3.15919e-10	0.167405
UBA7	3	ENSG00000182179	49842640	49851379	protein_coding	ubiquitin-like modifier activating enzyme 7	0.434596	1.21666e-23	0.412355
ULK4	3	ENSG00000168038	41288090	41725081	protein_coding	unc-51 like kinase 4	0.58469	1.01832e-47	0.588251
UPK1B	3	ENSG00000114638	118892364	118924000	protein_coding	uroplakin 1B	0.310505	4.69448e-12	0.221111
VEPH1	3	ENSG00000197415	156977531	157251408	protein_coding	ventricular zone expressed PH domain-containing 1	0.422338	1.09959e-22	0.307575
VHL	3	ENSG00000134086	10182692	10193904	protein_coding	von Hippel-Lindau tumor suppressor, E3 ubiquitin protein ligase	0.166031	0.000292279	0.208835
VPS8	3	ENSG00000156931	184529931	184770402	protein_coding	vacuolar protein sorting 8 homolog (S. cerevisiae)	0.128925	0.00489793	0.134465
WDR5B	3	ENSG00000196981	122131179	122134898	protein_coding	WD repeat domain 5B	0.306142	1.03127e-11	0.336053
WDR6	3	ENSG00000178252	49044495	49053386	protein_coding	WD repeat domain 6	0.366649	7.08843e-17	0.388129
WWTR1-AS1	3	ENSG00000241313	149374807	149379151	lncrna	WWTR1 antisense RNA 1	0.275968	1.11369e-09	0.134273
XPC	3	ENSG00000154767	14186647	14220283	protein_coding	xeroderma pigmentosum, complementation group C	0.223251	9.20034e-07	0.230871
XXYLT1	3	ENSG00000173950	194789008	194991896	protein_coding	xyloside xylosyltransferase 1	0.17578	0.000128519	0.178799
ZBBX	3	ENSG00000169064	166958075	167099134	protein_coding	zinc finger, B-box domain containing	0.172358	0.000132555	0.272195
ZBTB11-AS1	3	ENSG00000256628	101395319	101398061	lncrna	ZBTB11 antisense RNA 1	0.141013	0.00195773	0.159625
ZNF385D	3	ENSG00000151789	21453714	22296492	protein_coding	zinc finger protein 385D	0.4773	2.50622e-29	0.483757
ZNF501	3	ENSG00000186446	44771088	44778575	protein_coding	zinc finger protein 501	0.296854	4.02683e-11	0.411318
ZNF502	3	ENSG00000196653	44754135	44765323	protein_coding	zinc finger protein 502	0.378758	3.89326e-18	0.534563
ZNF589	3	ENSG00000164048	48282590	48340743	protein_coding	zinc finger protein 589	0.350196	1.10718e-15	0.418454
ZNF639	3	ENSG00000121864	179040779	179056371	protein_coding	zinc finger protein 639	0.107079	0.0202101	0.11886
ZNF660	3	ENSG00000144792	44619715	44641186	protein_coding	zinc finger protein 660	0.168802	0.000247421	0.395057
ZNF717	3	ENSG00000227124	75758794	75834734	protein_coding	zinc finger protein 717	0.366622	3.17906e-17	0.478727
ZNF860	3	ENSG00000197385	32023263	32033120	protein_coding	zinc finger protein 860	0.132178	0.00447567	0.27367
ZXDC	3	ENSG00000070476	126156444	126194762	protein_coding	ZXD family zinc finger C	0.356423	3.69482e-16	0.404221
AADAT	4	ENSG00000109576	170981373	171012850	protein_coding	aminoadipate aminotransferase	0.129231	0.00411372	0.125049
AASDH	4	ENSG00000157426	57204453	57253674	protein_coding	aminoadipate-semialdehyde dehydrogenase	0.288246	1.60134e-10	0.331449
ABCA11P	4	ENSG00000251595	419224	467918	others	ATP-binding cassette, sub-family A (ABC1), member 11, pseudogene	0.247007	3.02258e-08	0.287545
ABLIM2	4	ENSG00000163995	7967037	8160559	protein_coding	actin binding LIM protein family, member 2	0.23329	2.96098e-07	0.213944
AC093323.3	4	ENSG00000170846	6675178	6677774	lncrna		0.446875	2.85259e-25	0.450408
AC108142.1	4	ENSG00000177822	182795591	183066402	lncrna		0.296	3.67531e-11	0.291312
AC139887.4	4	ENSG00000233799	758275	758862	lncrna		0.256675	1.32827e-08	0.140154
AC141928.1	4	ENSG00000250986	3760475	3765117	lncrna		0.429101	3.42357e-23	0.483427
ADAMTS3	4	ENSG00000156140	73146686	73434516	protein_coding	ADAM metallopeptidase with thrombospondin type 1 motif, 3	0.142569	0.00197378	0.146068
ADGRA3	4	ENSG00000152990	22346694	22517677	protein_coding	adhesion G protein-coupled receptor A3	0.14474	0.00174225	0.116565
ADH1B	4	ENSG00000196616	100226121	100242558	protein_coding	alcohol dehydrogenase 1B (class I), beta polypeptide	0.153591	0.000666146	0.23747
ADH1C	4	ENSG00000248144	100257649	100274184	protein_coding	alcohol dehydrogenase 1C (class I), gamma polypeptide	0.4648	1.96584e-27	0.345136
ADH4	4	ENSG00000198099	100044808	100067562	protein_coding	alcohol dehydrogenase 4 (class II), pi polypeptide	0.246501	4.55893e-08	0.108334
ADH5	4	ENSG00000197894	99992129	100009952	protein_coding	alcohol dehydrogenase 5 (class III), chi polypeptide	0.158858	0.000400308	0.19668
ADRA2C	4	ENSG00000184160	3768075	3770253	protein_coding	adrenoceptor alpha 2C	0.371904	2.04118e-17	0.309686
AF146191.4	4	ENSG00000245685	190749704	190861426	lncrna		0.226372	5.91094e-07	0.391624
AFM	4	ENSG00000079557	74347400	74369718	protein_coding	afamin	0.232221	1.53934e-07	0.157591
AGA	4	ENSG00000038002	178351924	178363657	protein_coding	aspartylglucosaminidase	0.42302	2.73063e-22	0.604946
ANAPC4	4	ENSG00000053900	25378835	25420120	protein_coding	anaphase promoting complex subunit 4	0.280812	4.29992e-10	0.240739
ANK2	4	ENSG00000145362	113739265	114304896	protein_coding	ankyrin 2, neuronal	0.189901	2.31942e-05	0.159216
ANXA3	4	ENSG00000138772	79472673	79531605	protein_coding	annexin A3	0.29846	2.46856e-11	0.231603
ANXA5	4	ENSG00000164111	122589110	122618268	protein_coding	annexin A5	0.408815	1.55392e-21	0.34314
AP1AR	4	ENSG00000138660	113152893	113191203	protein_coding	adaptor-related protein complex 1 associated regulatory protein	0.15747	0.000511347	0.130942
APELA	4	ENSG00000248329	165798156	165820117	lncrna	apelin receptor early endogenous ligand	0.233077	3.20536e-07	0.269234
ARFIP1	4	ENSG00000164144	153608879	153839615	protein_coding	ADP-ribosylation factor interacting protein 1	0.234674	2.27778e-07	0.414527
ARL4AP2	4	ENSG00000248780	40788127	40788727	others	ADP-ribosylation factor-like 4A pseudogene 2	0.186498	3.32562e-05	0.169017
ASB5	4	ENSG00000164122	177134824	177198722	protein_coding	ankyrin repeat and SOCS box containing 5	0.236205	1.08367e-07	0.377148
ATP10D	4	ENSG00000145246	47487305	47595503	protein_coding	ATPase, class V, type 10D	0.263738	5.62599e-09	0.33639
ATP8A1	4	ENSG00000124406	42410390	42659122	protein_coding	ATPase, aminophospholipid transporter (APLT), class I, type 8A, member 1	0.200274	1.11213e-05	0.350121
BANK1	4	ENSG00000153064	102332443	102995969	protein_coding	B-cell scaffold protein with ankyrin repeats 1	0.383629	1.65212e-18	0.222708
BDH2	4	ENSG00000164039	104000592	104021040	protein_coding	3-hydroxybutyrate dehydrogenase, type 2	0.37413	2.16428e-17	0.450747
BST1	4	ENSG00000109743	15704573	15739936	protein_coding	bone marrow stromal cell antigen 1	0.362489	2.13496e-16	0.306013
BTC	4	ENSG00000174808	75669969	75719896	protein_coding	betacellulin	0.273667	1.29133e-09	0.207309
C4orf19	4	ENSG00000154274	37455563	37625117	protein_coding	chromosome 4 open reading frame 19	0.293242	6.5766e-11	0.314706
C4orf3	4	ENSG00000164096	120217574	120225600	protein_coding	chromosome 4 open reading frame 3	0.12417	0.00748523	0.167333
C4orf33	4	ENSG00000151470	130014472	130037795	protein_coding	chromosome 4 open reading frame 33	0.528653	1.17354e-37	0.699766
C4orf36	4	ENSG00000163633	87797358	87840879	protein_coding	chromosome 4 open reading frame 36	0.178088	0.000102253	0.15925
CBR4	4	ENSG00000145439	169784921	169931426	protein_coding	carbonyl reductase 4	0.353159	1.59666e-15	0.378935
CC2D2A	4	ENSG00000048342	15500935	15603180	protein_coding	coiled-coil and C2 domain containing 2A	0.306163	5.56031e-12	0.347122
CCDC158	4	ENSG00000163749	77234150	77343021	protein_coding	coiled-coil domain containing 158	0.226889	6.73136e-07	0.260316
CD38	4	ENSG00000004468	15779898	15854853	protein_coding	CD38 molecule	0.198428	1.47211e-05	0.209916
CDKL2	4	ENSG00000138769	76514087	76555900	protein_coding	cyclin-dependent kinase-like 2 (CDC2-related kinase)	0.403132	2.25472e-20	0.443813
CENPC	4	ENSG00000145241	68334466	68411324	protein_coding	centromere protein C	0.166768	0.000205293	0.343381
CEP135	4	ENSG00000174799	56815037	56899529	protein_coding	centrosomal protein 135kDa	0.195595	1.91774e-05	0.178377
CETN4P	4	ENSG00000224786	123651703	123653348	others	centrin EF-hand protein 4, pseudogene	0.316188	1.65907e-12	0.242102
CFAP99	4	ENSG00000206113	2420701	2464669	lncrna	Cilia- and flagella-associated protein 99	0.184877	4.97308e-05	0.223463
CFI	4	ENSG00000205403	110661850	110723335	protein_coding	complement factor I	0.136395	0.00228044	0.130293
CISD2	4	ENSG00000145354	103790135	103810399	protein_coding	CDGSH iron sulfur domain 2	0.252111	2.73018e-08	0.151216
CLNK	4	ENSG00000109684	10488019	10686489	protein_coding	cytokine-dependent hematopoietic cell linker	0.187659	4.09126e-05	0.381151
CLOCK	4	ENSG00000134852	56294070	56413305	protein_coding	clock circadian regulator	0.123707	0.00697855	0.13307
CNGA1	4	ENSG00000198515	47937994	48018689	protein_coding	cyclic nucleotide gated channel alpha 1	0.461169	1.42681e-27	0.497361
CPE	4	ENSG00000109472	166282346	166419472	protein_coding	carboxypeptidase E	0.194967	2.3465e-05	0.157593
CPLX1	4	ENSG00000168993	778745	819986	protein_coding	complexin 1	0.227971	4.11684e-07	0.186876
CPZ	4	ENSG00000109625	8594387	8621486	protein_coding	carboxypeptidase Z	0.204148	5.06533e-06	0.131456
CRIPAK	4	ENSG00000179979	1385340	1389777	protein_coding	cysteine-rich PAK1 inhibitor	0.584837	5.3023e-48	0.503656
CRMP1	4	ENSG00000072832	5749811	5894785	protein_coding	collapsin response mediator protein 1	0.338902	2.44697e-14	0.362177
CTBP1-AS2	4	ENSG00000196810	1243088	1282079	lncrna	CTBP1 antisense RNA 2 (head to head)	0.296175	3.76724e-11	0.289372
CTSO	4	ENSG00000256043	156845270	156875069	protein_coding	cathepsin O	0.312547	3.30292e-12	0.311825
CWH43	4	ENSG00000109182	48988264	49064098	protein_coding	cell wall biogenesis 43 C-terminal homolog	0.351922	2.29697e-15	0.377659
CYP2U1	4	ENSG00000155016	108852525	108874613	protein_coding	cytochrome P450, family 2, subfamily U, polypeptide 1	0.271744	1.44991e-09	0.406123
CYP4V2	4	ENSG00000145476	187112674	187134610	protein_coding	cytochrome P450, family 4, subfamily V, polypeptide 2	0.484397	1.58233e-30	0.337375
DANCR	4	ENSG00000226950	53578571	53586518	lncrna	differentiation antagonizing non-protein coding RNA	0.292825	5.25744e-11	0.21777
DCTD	4	ENSG00000129187	183811213	183839089	protein_coding	dCMP deaminase	0.314455	1.41411e-12	0.252043
DDIT4L	4	ENSG00000145358	101107027	101111939	protein_coding	DNA-damage-inducible transcript 4-like	0.21127	3.84855e-06	0.340088
DDX60L	4	ENSG00000181381	169277886	169458937	protein_coding	DEAD (Asp-Glu-Ala-Asp) box polypeptide 60-like	0.166418	0.000310282	0.205125
DGKQ	4	ENSG00000145214	952675	980683	protein_coding	diacylglycerol kinase, theta 110kDa	0.190646	3.5144e-05	0.248454
DOK7	4	ENSG00000175920	3465038	3503200	protein_coding	docking protein 7	0.313524	1.05877e-12	0.40195
ENPEP	4	ENSG00000138792	111286889	111486441	protein_coding	glutamyl aminopeptidase (aminopeptidase A)	0.245916	3.77462e-08	0.131406
ERVH-1	4	ENSG00000251292	23724885	23735202	lncrna	endogenous retrovirus group H, member 1	0.116879	0.0118352	0.163007
ETFDH	4	ENSG00000171503	159593277	159630775	protein_coding	electron-transferring-flavoprotein dehydrogenase	0.423098	2.27502e-22	0.259584
ETNPPL	4	ENSG00000164089	109663196	109684210	protein_coding	ethanolamine-phosphate phospho-lyase	0.475534	1.23077e-29	0.34815
EVC	4	ENSG00000072840	5712924	5816032	protein_coding	Ellis van Creveld protein	0.305761	3.99588e-12	0.376296
EXOC1	4	ENSG00000090989	56719782	56771200	protein_coding	exocyst complex component 1	0.126359	0.0064607	0.226297
F11	4	ENSG00000088926	187187099	187209960	protein_coding	coagulation factor XI	0.321411	2.98813e-13	0.37544
F11-AS1	4	ENSG00000251165	187207248	187422151	lncrna	F11 antisense RNA 1	0.126191	0.00609989	0.113336
FABP2	4	ENSG00000145384	120238405	120243545	protein_coding	fatty acid binding protein 2, intestinal	0.539046	1.41471e-38	0.582645
FAM13A-AS1	4	ENSG00000248019	89630940	89651254	lncrna	FAM13A antisense RNA 1	0.192358	2.50405e-05	0.167578
FAM149A	4	ENSG00000109794	187025573	187093821	protein_coding	family with sequence similarity 149, member A	0.49722	7.24945e-32	0.334201
FAM175A	4	ENSG00000163322	84380670	84444501	protein_coding	family with sequence similarity 175, member A	0.161789	0.000438414	0.159886
FAM47E	4	ENSG00000189157	77135193	77204933	protein_coding	family with sequence similarity 47, member E	0.187654	3.38126e-05	0.300279
FAM53A	4	ENSG00000174137	1619642	1686029	protein_coding	family with sequence similarity 53, member A	0.280506	6.0986e-10	0.22374
FGA	4	ENSG00000171560	155504278	155511918	protein_coding	fibrinogen alpha chain	0.470327	2.37624e-28	0.423531
FGB	4	ENSG00000171564	155484108	155492238	protein_coding	fibrinogen beta chain	0.648622	6.03965e-63	0.628416
FGF5	4	ENSG00000138675	81187753	81257834	protein_coding	fibroblast growth factor 5	0.509724	4.54225e-35	0.659315
FGG	4	ENSG00000171557	155525286	155534119	protein_coding	fibrinogen gamma chain	0.439939	2.92408e-24	0.442828
FLJ20021	4	ENSG00000254531	102268937	102270040	others	uncharacterized LOC90024	0.348924	2.13273e-15	0.457477
FNIP2	4	ENSG00000052795	159690290	159829201	protein_coding	folliculin interacting protein 2	0.184593	4.95703e-05	0.119032
FRAS1	4	ENSG00000138759	78978724	79465423	protein_coding	Fraser extracellular matrix complex subunit 1	0.388068	4.88129e-19	0.29207
GABRA2	4	ENSG00000151834	46250444	46477247	protein_coding	gamma-aminobutyric acid (GABA) A receptor, alpha 2	0.202181	1.09985e-05	0.16151
GAK	4	ENSG00000178950	843064	926161	protein_coding	cyclin G associated kinase	0.179396	7.49699e-05	0.173068
GATB	4	ENSG00000059691	152591656	152682175	protein_coding	glutamyl-tRNA(Gln) amidotransferase, subunit B	0.132789	0.00407459	0.19073
GC	4	ENSG00000145321	72607410	72669758	protein_coding	group-specific component (vitamin D binding protein)	0.591434	1.34946e-48	0.46603
GNPDA2	4	ENSG00000163281	44684217	44728612	protein_coding	glucosamine-6-phosphate deaminase 2	0.186799	4.85676e-05	0.232431
GRK4	4	ENSG00000125388	2965335	3042474	protein_coding	G protein-coupled receptor kinase 4	0.231422	2.36185e-07	0.464065
GTF2IP12	4	ENSG00000283050	120329122	120375793	others	general transcription factor IIi pseudogene 12	0.400421	6.78419e-20	0.259358
GUCY1A3	4	ENSG00000164116	156587863	156653501	protein_coding	guanylate cyclase 1, soluble, alpha 3	0.133772	0.00313651	0.140847
GUF1	4	ENSG00000151806	44680444	44702943	protein_coding	GUF1 homolog, GTPase	0.409544	6.91245e-21	0.303247
HOPX	4	ENSG00000171476	57514154	57548065	protein_coding	HOP homeobox	0.259605	4.62051e-09	0.315766
HPGD	4	ENSG00000164120	175411328	175444305	protein_coding	hydroxyprostaglandin dehydrogenase 15-(NAD)	0.182045	6.62229e-05	0.239242
HPSE	4	ENSG00000173083	84213614	84256306	protein_coding	heparanase	0.196871	1.68296e-05	0.268413
HS3ST1	4	ENSG00000002587	11394774	11431389	protein_coding	heparan sulfate (glucosamine) 3-O-sulfotransferase 1	0.26774	3.49984e-09	0.323205
HSD17B11	4	ENSG00000198189	88257762	88312538	protein_coding	hydroxysteroid (17-beta) dehydrogenase 11	0.495765	4.40038e-33	0.512769
HTRA3	4	ENSG00000170801	8271492	8308838	protein_coding	HtrA serine peptidase 3	0.381479	1.9814e-18	0.216532
IDUA	4	ENSG00000127415	980785	998294	protein_coding	iduronidase, alpha-L-	0.208104	4.97026e-06	0.236348
IGFBP7	4	ENSG00000163453	57896939	57976551	protein_coding	insulin-like growth factor binding protein 7	0.299397	1.90245e-11	0.246548
ING2	4	ENSG00000168556	184426147	184432249	protein_coding	inhibitor of growth family, member 2	0.170471	0.000171431	0.371255
INPP4B	4	ENSG00000109452	142944313	143768585	protein_coding	inositol polyphosphate-4-phosphatase type II B	0.229977	4.91202e-07	0.192177
INTS12	4	ENSG00000138785	106603784	106817143	protein_coding	integrator complex subunit 12	0.186897	4.04207e-05	0.209595
IRF2	4	ENSG00000168310	185308867	185395734	protein_coding	interferon regulatory factor 2	0.136485	0.00292739	0.143723
KCNIP4	4	ENSG00000185774	20730239	21950422	protein_coding	Kv channel interacting protein 4	0.393605	1.83776e-19	0.434253
KLB	4	ENSG00000134962	39408473	39453156	protein_coding	klotho beta	0.323694	3.79996e-13	0.174468
KLF3-AS1	4	ENSG00000231160	38614322	38666504	lncrna	KLF3 antisense RNA 1	0.197439	1.54749e-05	0.371271
KLHL8	4	ENSG00000145332	88081255	88161466	protein_coding	kelch-like family member 8	0.328515	1.5713e-13	0.293267
KLKB1	4	ENSG00000164344	187130133	187179625	protein_coding	kallikrein B, plasma (Fletcher factor) 1	0.421301	4.44296e-22	0.37581
LARP1B	4	ENSG00000138709	128982423	129144086	protein_coding	La ribonucleoprotein domain family, member 1B	0.365601	1.19657e-16	0.309322
LGI2	4	ENSG00000153012	25000469	25032501	protein_coding	leucine-rich repeat LGI family, member 2	0.286639	1.71614e-10	0.332919
LINC00955	4	ENSG00000216560	3578596	3592438	others	long intergenic non-protein coding RNA 955	0.219378	1.50911e-06	0.120216
LINC00989	4	ENSG00000250334	80413570	80497614	lncrna	long intergenic non-protein coding RNA 989	0.214157	2.6979e-06	0.461925
LINC01060	4	ENSG00000249378	189321890	189602205	lncrna	long intergenic non-protein coding RNA 1060	0.425069	1.80221e-22	0.5103
LINC01085	4	ENSG00000248698	14113592	14141676	lncrna	long intergenic non-protein coding RNA 1085	0.276455	8.3159e-10	0.227998
LINC01179	4	ENSG00000249500	166605791	166683930	lncrna	long intergenic non-protein coding RNA 1179	0.298121	2.5369e-11	0.297618
LINC01378	4	ENSG00000236922	118361868	118612343	lncrna	long intergenic non-protein coding RNA 1378	0.296562	2.98813e-11	0.36612
LINC01612	4	ENSG00000250266	171195070	171204230	lncrna	long intergenic non-protein coding RNA 1612	0.331316	8.52622e-14	0.517307
LRAT	4	ENSG00000121207	155548097	155674270	protein_coding	lecithin retinol acyltransferase (phosphatidylcholine--retinol O-acyltransferase)	0.200328	1.06052e-05	0.189721
LRIT3	4	ENSG00000183423	110769358	110793471	protein_coding	leucine-rich repeat, immunoglobulin-like and transmembrane domains 3	0.118534	0.0103579	0.159683
LRPAP1	4	ENSG00000163956	3508103	3534286	protein_coding	low density lipoprotein receptor-related protein associated protein 1	0.649104	3.12939e-63	0.623299
MAEA	4	ENSG00000090316	1283639	1333935	protein_coding	macrophage erythroblast attacher	0.49562	6.74629e-32	0.233421
MAN2B2	4	ENSG00000013288	6576902	6625089	protein_coding	mannosidase, alpha, class 2B, member 2	0.348764	2.20958e-15	0.508501
MED28	4	ENSG00000118579	17616254	17635728	protein_coding	mediator complex subunit 28	0.163495	0.000399571	0.120981
METAP1	4	ENSG00000164024	99916771	99983964	protein_coding	methionyl aminopeptidase 1	0.101892	0.028337	0.188742
MFSD10	4	ENSG00000109736	2932288	2936586	protein_coding	major facilitator superfamily domain containing 10	0.256451	1.43264e-08	0.195406
MFSD7	4	ENSG00000169026	675618	683230	protein_coding	major facilitator superfamily domain containing 7	0.261683	1.93892e-09	0.189311
MGST2	4	ENSG00000085871	140586922	140661899	protein_coding	microsomal glutathione S-transferase 2	0.139376	0.00224165	0.282068
MTNR1A	4	ENSG00000168412	187454809	187476721	protein_coding	melatonin receptor 1A	0.187102	4.39014e-05	0.115181
MYOZ2	4	ENSG00000172399	120056939	120108944	protein_coding	myozenin 2	0.143922	0.00172901	0.213937
N4BP2	4	ENSG00000078177	40058446	40159872	protein_coding	NEDD4 binding protein 2	0.213211	2.418e-06	0.323959
NAAA	4	ENSG00000138744	76834810	76862204	protein_coding	N-acylethanolamine acid amidase	0.67205	3.05253e-70	0.673967
NDST3	4	ENSG00000164100	118954773	119179803	protein_coding	N-deacetylase/N-sulfotransferase (heparan glucosaminyl) 3	0.368834	7.40007e-17	0.425947
NDUFC1	4	ENSG00000109390	140188034	140223705	protein_coding	NADH dehydrogenase (ubiquinone) 1, subcomplex unknown, 1, 6kDa	0.13629	0.00335815	0.174252
NELFA	4	ENSG00000185049	1984441	2043630	protein_coding	negative elongation factor complex member A	0.262363	7.83616e-09	0.318602
NIPAL1	4	ENSG00000163293	47916159	48042190	protein_coding	NIPA-like domain containing 1	0.29689	3.55938e-11	0.100349
NOA1	4	ENSG00000084092	57829536	57844989	protein_coding	nitric oxide associated 1	0.192651	1.12908e-05	0.176748
NOP14	4	ENSG00000087269	2939660	2965112	protein_coding	NOP14 nucleolar protein	0.220035	1.61105e-06	0.152323
NPNT	4	ENSG00000168743	106815932	106925184	protein_coding	nephronectin	0.31253	1.00595e-12	0.383386
NPY1R	4	ENSG00000164128	164245113	164265984	protein_coding	neuropeptide Y receptor Y1	0.132658	0.00393234	0.151941
NUDT6	4	ENSG00000170917	123809852	123844123	protein_coding	nudix (nucleoside diphosphate linked moiety X)-type motif 6	0.127461	0.00612081	0.309057
NUDT9	4	ENSG00000170502	88343734	88380606	protein_coding	nudix (nucleoside diphosphate linked moiety X)-type motif 9	0.32411	3.44742e-13	0.242369
NUP54	4	ENSG00000138750	77035812	77069668	protein_coding	nucleoporin 54kDa	0.178026	8.12706e-05	0.290423
OCIAD1	4	ENSG00000109180	48807229	48863834	protein_coding	OCIA domain containing 1	0.253588	1.29269e-08	0.299231
ORAOV1P1	4	ENSG00000251008	187092017	187092411	others	oral cancer overexpressed 1 pseudogene 1	0.231005	3.41229e-07	0.262524
PACRGL	4	ENSG00000163138	20697905	20754530	protein_coding	PARK2 co-regulated-like	0.286587	1.93993e-10	0.175522
PAPSS1	4	ENSG00000138801	108513672	108641608	protein_coding	3'-phosphoadenosine 5'-phosphosulfate synthase 1	0.342582	1.36928e-14	0.442567
PCDH10	4	ENSG00000138650	134070470	134129761	protein_coding	protocadherin 10	0.420752	1.58887e-22	0.43141
PCDH18	4	ENSG00000189184	138440072	138453648	protein_coding	protocadherin 18	0.231259	4.02845e-07	0.130872
PCDH7	4	ENSG00000169851	30722037	31148427	protein_coding	protocadherin 7	0.131312	0.00432784	0.199792
PCGF3	4	ENSG00000185619	699537	732061	protein_coding	polycomb group ring finger 3	0.559622	1.39461e-42	0.483784
PDE5A	4	ENSG00000138735	120415550	120550146	protein_coding	phosphodiesterase 5A, cGMP-specific	0.27236	1.31538e-09	0.202615
PDGFC	4	ENSG00000145431	157681606	157892546	protein_coding	platelet derived growth factor C	0.239594	1.16073e-07	0.467006
PI4K2B	4	ENSG00000038210	25235597	25280714	protein_coding	phosphatidylinositol 4-kinase type 2 beta	0.189462	3.78849e-05	0.276028
PLRG1	4	ENSG00000171566	155456158	155471587	protein_coding	pleiotropic regulator 1	0.150597	0.00103924	0.198939
PPA2	4	ENSG00000138777	106290234	106395238	protein_coding	pyrophosphatase (inorganic) 2	0.457284	1.19139e-27	0.321042
PPAT	4	ENSG00000128059	57259528	57301781	protein_coding	phosphoribosyl pyrophosphate amidotransferase	0.211173	3.85206e-06	0.314321
PPID	4	ENSG00000171497	159630286	159644548	protein_coding	peptidylprolyl isomerase D	0.334244	7.45757e-14	0.442068
PPM1K	4	ENSG00000163644	89178772	89205921	protein_coding	protein phosphatase, Mg2+/Mn2+ dependent, 1K	0.135897	0.00291287	0.147451
PRIMPOL	4	ENSG00000164306	185570767	185616117	protein_coding	primase and polymerase (DNA-directed)	0.138069	0.0023958	0.106984
PRKG2	4	ENSG00000138669	82008524	82136271	protein_coding	protein kinase, cGMP-dependent, type II	0.107841	0.0180049	0.272098
PRMT9	4	ENSG00000164169	148558936	148605381	protein_coding	protein arginine methyltransferase 9	0.179568	9.58331e-05	0.230934
QDPR	4	ENSG00000151552	17461884	17513857	protein_coding	quinoid dihydropteridine reductase	0.210808	3.51718e-06	0.217759
QRFPR	4	ENSG00000186867	122250467	122302214	protein_coding	pyroglutamylated RFamide peptide receptor	0.427733	6.93785e-23	0.442282
RAPGEF2	4	ENSG00000109756	160025330	160281321	protein_coding	Rap guanine nucleotide exchange factor (GEF) 2	0.203255	7.01043e-06	0.268606
RASGEF1B	4	ENSG00000138670	82347547	82711404	protein_coding	RasGEF domain family, member 1B	0.121537	0.00798964	0.120054
RCHY1	4	ENSG00000163743	76404247	76439974	protein_coding	ring finger and CHY zinc finger domain containing 1, E3 ubiquitin protein ligase	0.304611	6.2106e-12	0.157075
RNF150	4	ENSG00000170153	141780961	142134031	protein_coding	ring finger protein 150	0.136024	0.00342643	0.13738
RNF212	4	ENSG00000178222	1050038	1107350	protein_coding	ring finger protein 212	0.546358	3.71783e-40	0.49456
RP11-10K16.1	4	ENSG00000245213	174053079	174090803	lncrna		0.168717	0.000239667	0.215509
RP11-10L12.4	4	ENSG00000246560	103749212	103765232	lncrna		0.326608	1.24006e-13	0.302313
RP11-10L7.1	4	ENSG00000246375	89206094	89252573	lncrna		0.525235	3.47681e-36	0.565674
RP11-115L11.1	4	ENSG00000214846	15732585	15733250	others		0.194734	1.98998e-05	0.101394
RP11-1191J2.5	4	ENSG00000272927	654998	655734	lncrna		0.267065	3.31479e-09	0.270043
RP11-1267H10.4	4	ENSG00000248635	69570318	69578216	others		0.573151	2.70794e-46	0.582945
RP11-130C6.1	4	ENSG00000273077	129473745	129474571	lncrna		0.234862	1.24869e-07	0.269721
RP11-130F10.1	4	ENSG00000250131	178366133	178598280	lncrna		0.207259	4.40663e-06	0.250533
RP11-148L24.1	4	ENSG00000248174	175015811	175141549	lncrna		0.301844	1.75003e-11	0.468394
RP11-184M15.1	4	ENSG00000248187	129489127	129491686	lncrna		0.326114	2.1853e-13	0.381192
RP11-184M15.2	4	ENSG00000248802	129504154	129522562	lncrna		0.480552	1.62111e-29	0.559436
RP11-18H21.1	4	ENSG00000245954	153021906	153025872	lncrna		0.141632	0.00193027	0.45967
RP11-205M3.3	4	ENSG00000248319	170838912	170897053	lncrna		0.246793	2.16171e-08	0.159396
RP11-20I20.4	4	ENSG00000273179	1161566	1161962	lncrna		0.185256	4.82608e-05	0.126778
RP11-218F10.3	4	ENSG00000273449	164450923	164451849	lncrna		0.37502	1.24827e-17	0.254846
RP11-242J7.1	4	ENSG00000254233	185505247	185546184	lncrna		0.187628	2.48892e-05	0.201307
RP11-281P23.2	4	ENSG00000249631	11627338	11815582	lncrna		0.369608	2.3211e-17	0.39884
RP11-284M14.1	4	ENSG00000250326	143854348	144106014	lncrna		0.134084	0.00337625	0.107048
RP11-293A21.1	4	ENSG00000240005	26861428	26862221	lncrna		0.580586	1.21817e-46	0.438895
RP11-317M11.1	4	ENSG00000249341	54525375	54603323	lncrna		0.165527	0.000307833	0.353751
RP11-326I11.4	4	ENSG00000271538	185427614	185458708	lncrna		0.533508	3.90262e-38	0.610282
RP11-33B1.1	4	ENSG00000245958	120375946	120473180	others		0.504053	7.22089e-34	0.683096
RP11-362F19.1	4	ENSG00000248810	142240604	142253772	lncrna		0.213521	1.99484e-06	0.130658
RP11-366M4.11	4	ENSG00000248632	165889739	165891154	others		0.258781	9.51408e-09	0.311991
RP11-367J11.3	4	ENSG00000245468	7096298	7105112	lncrna		0.235868	1.01583e-07	0.285425
RP11-372K14.2	4	ENSG00000270681	152061143	152062255	lncrna		0.110019	0.0156248	0.114939
RP11-384K6.6	4	ENSG00000260404	119512928	119554884	lncrna		0.115532	0.0115055	0.120409
RP11-386B13.4	4	ENSG00000248517	185910151	185926340	lncrna		0.455494	1.58402e-26	0.564772
RP11-397E7.4	4	ENSG00000251411	87834419	87835970	others		0.25274	1.70696e-08	0.209771
RP11-420A23.1	4	ENSG00000251432	129213906	129440549	lncrna		0.257429	1.55028e-08	0.217768
RP11-448G15.3	4	ENSG00000261490	10069713	10074643	lncrna		0.312471	2.98291e-12	0.293662
RP11-468N14.13	4	ENSG00000272626	69766726	69772701	lncrna		0.4985	2.02641e-32	0.429315
RP11-539L10.3	4	ENSG00000251580	6672452	6675557	lncrna		0.660433	8.98252e-67	0.646291
RP11-556I14.1	4	ENSG00000248373	105828514	106041157	lncrna		0.265572	4.4792e-09	0.245918
RP11-571L19.8	4	ENSG00000272777	99988407	99989276	lncrna		0.492939	6.88476e-32	0.534227
RP11-572O17.1	4	ENSG00000270195	1714548	1715349	lncrna		0.250824	2.09885e-08	0.12336
RP11-586L23.1	4	ENSG00000248747	142161893	142199943	lncrna		0.441344	3.81206e-25	0.548217
RP11-588K22.2	4	ENSG00000260244	156655600	156658214	lncrna		0.253879	1.78632e-08	0.268766
RP11-597D13.9	4	ENSG00000248429	159091904	159124029	lncrna		0.41239	2.56704e-21	0.618092
RP11-63A11.1	4	ENSG00000250781	42283847	42393285	lncrna		0.406409	5.0139e-21	0.440947
RP11-673E1.1	4	ENSG00000251600	144833484	144903607	lncrna		0.303264	7.61869e-12	0.340647
RP11-692D12.1	4	ENSG00000250220	74124926	74183670	lncrna		0.155791	0.000716209	0.133556
RP11-696N14.1	4	ENSG00000246090	100069893	100222513	lncrna		0.229743	3.80446e-07	0.238251
RP11-6L6.2	4	ENSG00000250673	147145709	147150208	others		0.442461	6.174e-25	0.518949
RP11-704M14.1	4	ENSG00000250696	70047818	70082484	lncrna		0.458203	1.69495e-26	0.479421
RP11-734I18.1	4	ENSG00000251129	31999019	32157028	lncrna		0.368075	7.48765e-17	0.59334
RP11-738E22.3	4	ENSG00000269949	57827093	57827539	lncrna		0.156084	0.000679383	0.379059
RP11-766F14.2	4	ENSG00000248713	100557686	100575805	protein_coding		0.330498	6.07092e-14	0.32135
RP11-774O3.3	4	ENSG00000251615	8356817	8360065	lncrna		0.589086	4.59445e-49	0.560434
RP11-789C1.2	4	ENSG00000251061	171264240	171293462	lncrna		0.342796	3.75631e-15	0.450318
RP11-799M12.2	4	ENSG00000273133	15565321	15565876	lncrna		0.267106	2.12781e-09	0.450772
RP11-84C13.2	4	ENSG00000270720	90040435	90041022	lncrna		0.170863	0.000137204	0.108512
RP11-89B16.1	4	ENSG00000249706	54766038	54783002	lncrna		0.310814	4.68529e-12	0.341595
RP13-497K6.1	4	ENSG00000249453	23781213	23784183	lncrna		0.299447	2.22351e-11	0.313475
RP13-514E23.2	4	ENSG00000273389	86921480	86921919	lncrna		0.459132	9.0902e-27	0.576862
RP13-644M16.5	4	ENSG00000248763	69932113	69935606	others		0.515284	4.68929e-35	0.518316
RP3-368B9.2	4	ENSG00000250681	3634756	3635702	lncrna		0.283711	2.96351e-10	0.175011
RPL9	4	ENSG00000163682	39455744	39460568	protein_coding	ribosomal protein L9	0.819005	1.00528e-136	0.711131
RPSAP70	4	ENSG00000250327	187079050	187079997	others	ribosomal protein SA pseudogene 70	0.475586	8.67991e-29	0.283732
RRH	4	ENSG00000180245	110749150	110765760	protein_coding	retinal pigment epithelium-derived rhodopsin homolog	0.12515	0.00638414	0.276689
RUFY3	4	ENSG00000018189	71569921	71673032	protein_coding	RUN and FYVE domain containing 3	0.236333	1.58862e-07	0.208595
RWDD4	4	ENSG00000182552	184560788	184580378	protein_coding	RWD domain containing 4	0.385565	1.26681e-18	0.519564
SCARB2	4	ENSG00000138760	77079890	77135046	protein_coding	scavenger receptor class B, member 2	0.202638	5.3704e-06	0.120386
SCD5	4	ENSG00000145284	83550692	83720010	protein_coding	stearoyl-CoA desaturase 5	0.541409	1.98161e-39	0.425836
SCFD2	4	ENSG00000184178	53739149	54232242	protein_coding	sec1 family domain containing 2	0.241103	8.92124e-08	0.118678
SEC24D	4	ENSG00000150961	119643978	119759838	protein_coding	SEC24 homolog D, COPII coat complex component	0.117046	0.0109717	0.146031
SEPSECS-AS1	4	ENSG00000281501	25162263	25203062	others	SEPSECS antisense RNA 1 (head to head)	0.529403	4.63478e-37	0.46664
SETD7	4	ENSG00000145391	140417095	140527853	protein_coding	SET domain containing (lysine methyltransferase) 7	0.239245	1.53469e-07	0.431299
SGCB	4	ENSG00000163069	52886872	52904648	protein_coding	sarcoglycan, beta (43kDa dystrophin-associated glycoprotein)	0.16874	0.000231076	0.229673
SH3BP2	4	ENSG00000087266	2794750	2842825	protein_coding	SH3-domain binding protein 2	0.196607	1.4209e-05	0.23473
SH3TC1	4	ENSG00000125089	8183799	8243530	protein_coding	SH3 domain and tetratricopeptide repeats 1	0.240688	1.3754e-07	0.200865
SHISA3	4	ENSG00000178343	42399856	42404504	protein_coding	shisa family member 3	0.329342	1.68733e-13	0.29567
SLC26A1	4	ENSG00000145217	972861	987228	protein_coding	solute carrier family 26 (anion exchanger), member 1	0.239521	1.23092e-07	0.106864
SLC2A9	4	ENSG00000109667	9772777	10056560	protein_coding	solute carrier family 2 (facilitated glucose transporter), member 9	0.124889	0.00722211	0.132121
SLC30A9	4	ENSG00000014824	41992489	42092474	protein_coding	solute carrier family 30 (zinc transporter), member 9	0.163553	0.000333517	0.159214
SMIM14	4	ENSG00000163683	39547950	39640710	protein_coding	small integral membrane protein 14	0.2171	1.74509e-06	0.229249
SMIM20	4	ENSG00000250317	25863452	25931496	protein_coding	small integral membrane protein 20	0.539188	1.2981e-38	0.564719
SNCA	4	ENSG00000145335	90645250	90759466	protein_coding	synuclein, alpha (non A4 component of amyloid precursor)	0.317828	8.04897e-13	0.200967
SNHG8	4	ENSG00000269893	119199864	119200978	lncrna	small nucleolar RNA host gene 8	0.714858	6.14035e-84	0.735819
SOD3	4	ENSG00000109610	24791534	24802464	protein_coding	superoxide dismutase 3, extracellular	0.298362	2.82569e-11	0.168738
SPARCL1	4	ENSG00000152583	88394487	88452213	protein_coding	SPARC-like 1 (hevin)	0.42769	5.06823e-23	0.249895
SPCS3	4	ENSG00000129128	177241115	177253396	protein_coding	signal peptidase complex subunit 3	0.209224	4.98415e-06	0.234844
SPP1	4	ENSG00000118785	88896802	88904578	protein_coding	secreted phosphoprotein 1	0.224982	7.53821e-07	0.316706
SRD5A3	4	ENSG00000128039	56212276	56239263	protein_coding	steroid 5 alpha-reductase 3	0.545561	1.15849e-39	0.70728
SRP72	4	ENSG00000174780	57333081	57369846	protein_coding	signal recognition particle 72kDa	0.129199	0.00490892	0.351074
STAP1	4	ENSG00000035720	68424446	68473055	protein_coding	signal transducing adaptor family member 1	0.163929	0.000362375	0.22585
STBD1	4	ENSG00000118804	77227179	77232752	protein_coding	starch binding domain 1	0.341697	1.26714e-14	0.24862
STIM2	4	ENSG00000109689	26859300	27027003	protein_coding	stromal interaction molecule 2	0.434883	6.65776e-24	0.276811
STOX2	4	ENSG00000173320	184774584	184944679	protein_coding	storkhead box 2	0.207256	5.50518e-06	0.308783
SULT1E1	4	ENSG00000109193	70676498	70725870	protein_coding	sulfotransferase family 1E, estrogen-preferring, member 1	0.411514	2.6366e-21	0.575606
TACC3	4	ENSG00000013810	1723217	1746903	protein_coding	transforming, acidic coiled-coil containing protein 3	0.246689	6.059e-08	0.178039
TBC1D1	4	ENSG00000065882	37892708	38140796	protein_coding	TBC1 (tre-2/USP6, BUB2, cdc16) domain family, member 1	0.332986	5.98226e-14	0.241951
THAP9-AS1	4	ENSG00000251022	83814162	83822113	lncrna	THAP9 antisense RNA 1	0.559476	1.66236e-42	0.459703
TIFA	4	ENSG00000145365	113195698	113207059	protein_coding	TRAF-interacting protein with forkhead-associated domain	0.160545	0.000519604	0.160436
TIGD2	4	ENSG00000180346	90032651	90036050	protein_coding	tigger transposable element derived 2	0.302476	6.16612e-12	0.363286
TLR1	4	ENSG00000174125	38792298	38858438	protein_coding	toll-like receptor 1	0.179587	7.47897e-05	0.142856
TLR2	4	ENSG00000137462	154622652	154626851	protein_coding	toll-like receptor 2	0.205633	4.63544e-06	0.194282
TMA16	4	ENSG00000198498	164415594	164441691	protein_coding	translation machinery associated 16 homolog	0.278607	5.86996e-10	0.200295
TMEM128	4	ENSG00000132406	4237269	4249939	protein_coding	transmembrane protein 128	0.493572	1.08724e-31	0.458332
TMEM129	4	ENSG00000168936	1717679	1723085	protein_coding	transmembrane protein 129, E3 ubiquitin protein ligase	0.434391	9.78774e-24	0.512475
TMEM150C	4	ENSG00000249242	83404323	83483510	protein_coding	transmembrane protein 150C	0.514353	2.72166e-35	0.409732
TMEM156	4	ENSG00000121895	38970426	39034542	protein_coding	transmembrane protein 156	0.256267	1.59372e-08	0.330948
TMEM165	4	ENSG00000134851	56262124	56319564	protein_coding	transmembrane protein 165	0.195263	1.90024e-05	0.195464
TMEM175	4	ENSG00000127419	926175	952444	protein_coding	transmembrane protein 175	0.12299	0.00779552	0.146942
TMEM184C	4	ENSG00000164168	148538534	148593195	protein_coding	transmembrane protein 184C	0.27267	1.35089e-09	0.356455
TMPRSS11BNL	4	ENSG00000250026	69049799	69083798	others	TMPRSS11B N-terminal like, pseudogene	0.42287	2.81271e-22	0.554453
TRAPPC11	4	ENSG00000168538	184580420	184634747	protein_coding	trafficking protein particle complex 11	0.215312	2.35731e-06	0.110269
TRMT44	4	ENSG00000155275	8437867	8495258	protein_coding	tRNA methyltransferase 44 homolog (S. cerevisiae)	0.134924	0.00272252	0.291307
TSPAN5	4	ENSG00000168785	99391518	99579780	protein_coding	tetraspanin 5	0.270316	1.69438e-09	0.429829
TTC29	4	ENSG00000137473	147627790	147867034	protein_coding	tetratricopeptide repeat domain 29	0.568255	5.2929e-45	0.589911
UBA6-AS1	4	ENSG00000248049	68566998	68946670	lncrna	UBA6 antisense RNA 1 (head to head)	0.485145	2.83277e-30	0.279565
UCHL1	4	ENSG00000154277	41258430	41270472	protein_coding	ubiquitin carboxyl-terminal esterase L1 (ubiquitin thiolesterase)	0.419698	2.42078e-22	0.390469
UFSP2	4	ENSG00000109775	186320694	186347139	protein_coding	UFM1-specific peptidase 2	0.382296	1.62096e-18	0.527811
UGDH	4	ENSG00000109814	39500375	39529931	protein_coding	UDP-glucose 6-dehydrogenase	0.436351	6.2473e-24	0.500994
UGT2A1	4	ENSG00000173610	70454135	70518967	protein_coding	UDP glucuronosyltransferase 2 family, polypeptide A1, complex locus	0.645937	7.47292e-62	0.659652
UGT2A3	4	ENSG00000135220	69794181	69817509	protein_coding	UDP glucuronosyltransferase 2 family, polypeptide A3	0.492586	1.51386e-31	0.451667
UGT2B11	4	ENSG00000213759	69870336	70080449	protein_coding	UDP glucuronosyltransferase 2 family, polypeptide B11	0.340707	2.02995e-14	0.331843
UGT2B26P	4	ENSG00000250919	69893549	69910296	others	UDP glucuronosyltransferase 2 family, polypeptide B26 pseudogene	0.587054	7.58466e-49	0.684142
UGT2B7	4	ENSG00000171234	69917081	69978705	protein_coding	UDP glucuronosyltransferase 2 family, polypeptide B7	0.47399	1.90696e-29	0.356601
UGT8	4	ENSG00000174607	115519611	115599380	protein_coding	UDP glycosyltransferase 8	0.318425	1.09935e-12	0.253338
UNC5C	4	ENSG00000182168	96083655	96470357	protein_coding	unc-5 netrin receptor C	0.227239	6.40613e-07	0.219199
USP38	4	ENSG00000170185	144106070	144144983	protein_coding	ubiquitin specific peptidase 38	0.332754	9.41525e-14	0.389461
UVSSA	4	ENSG00000163945	1341054	1381837	protein_coding	UV-stimulated scaffold protein A	0.412865	2.85148e-21	0.293095
WDR17	4	ENSG00000150627	176986985	177103969	protein_coding	WD repeat domain 17	0.196836	1.40691e-05	0.158215
WDR19	4	ENSG00000157796	39184024	39287430	protein_coding	WD repeat domain 19	0.210437	3.4939e-06	0.150639
WFS1	4	ENSG00000109501	6271576	6304992	protein_coding	Wolfram syndrome 1 (wolframin)	0.299517	2.21965e-11	0.16975
ZFYVE28	4	ENSG00000159733	2271309	2420390	protein_coding	zinc finger, FYVE domain containing 28	0.366305	3.13693e-17	0.309028
ZNF330	4	ENSG00000109445	142142041	142155851	protein_coding	zinc finger protein 330	0.276325	5.33745e-10	0.275958
ZNF721	4	ENSG00000182903	419604	492945	protein_coding	zinc finger protein 721	0.129128	0.00455557	0.261511
ZNF876P	4	ENSG00000198155	206399	249774	others	zinc finger protein 876, pseudogene	0.143257	0.0020841	0.168728
AACSP1	5	ENSG00000250420	178191862	178245436	others	acetoacetyl-CoA synthetase pseudogene 1	0.40341	9.91361e-21	0.509722
AC005355.2	5	ENSG00000251169	133842243	133844920	lncrna		0.296769	1.5174e-11	0.287598
AC005740.6	5	ENSG00000271871	141331984	141332940	lncrna		0.157508	0.000586982	0.129413
AC022431.3	5	ENSG00000234553	55832410	55833653	lncrna		0.229045	4.57375e-07	0.231992
AC034220.3	5	ENSG00000233006	131646978	131695802	lncrna		0.411516	1.78468e-21	0.464537
AC034243.1	5	ENSG00000253404	138080123	138088998	lncrna		0.726844	1.28963e-88	0.791003
AC138035.2	5	ENSG00000238035	180733503	180751686	lncrna		0.122494	0.00859371	0.111038
ACOT12	5	ENSG00000172497	80625824	80689998	protein_coding	acyl-CoA thioesterase 12	0.348244	3.93576e-15	0.309035
ADAM19	5	ENSG00000135074	156822542	157002783	protein_coding	ADAM metallopeptidase domain 19	0.158793	0.000558378	0.265783
ADAMTS16	5	ENSG00000145536	5140443	5320417	protein_coding	ADAM metallopeptidase with thrombospondin type 1 motif, 16	0.190038	2.62052e-05	0.136662
ADCY2	5	ENSG00000078295	7396321	7830194	protein_coding	adenylate cyclase 2 (brain)	0.109677	0.0157125	0.146029
ADGRV1	5	ENSG00000164199	89825161	90460038	protein_coding	adhesion G protein-coupled receptor V1	0.290726	9.96156e-11	0.214889
AGXT2	5	ENSG00000113492	34998206	35048240	protein_coding	alanine--glyoxylate aminotransferase 2	0.353978	1.42019e-15	0.391798
AHRR	5	ENSG00000063438	304291	438406	protein_coding	aryl-hydrocarbon receptor repressor	0.245051	5.17104e-08	0.153856
ALDH7A1	5	ENSG00000164904	125877533	125931110	protein_coding	aldehyde dehydrogenase 7 family, member A1	0.346731	7.03209e-15	0.367965
AMACR	5	ENSG00000242110	33986283	34008213	protein_coding	alpha-methylacyl-CoA racemase	0.549943	3.93851e-41	0.53303
ANKDD1B	5	ENSG00000189045	74907284	74967671	protein_coding	ankyrin repeat and death domain containing 1B	0.54741	2.44869e-40	0.54497
ANKH	5	ENSG00000154122	14704913	14871887	protein_coding	ANKH inorganic pyrophosphate transport regulator	0.150349	0.000989687	0.242407
ANKRD34B	5	ENSG00000189127	79852574	79866307	protein_coding	ankyrin repeat domain 34B	0.192856	2.33153e-05	0.186755
ANXA6	5	ENSG00000197043	150480273	150537443	protein_coding	annexin A6	0.261112	4.73409e-09	0.197546
ARHGEF37	5	ENSG00000183111	148931510	149014531	protein_coding	Rho guanine nucleotide exchange factor (GEF) 37	0.234407	2.49332e-07	0.106495
ARSB	5	ENSG00000113273	78073032	78281910	protein_coding	arylsulfatase B	0.440557	4.71239e-25	0.506303
ATG10	5	ENSG00000152348	81267844	81572676	protein_coding	autophagy related 10	0.401869	3.57818e-20	0.536639
ATG12	5	ENSG00000145782	115163897	115177555	protein_coding	autophagy related 12	0.132462	0.00400344	0.198243
ATOX1	5	ENSG00000177556	151121877	151152093	protein_coding	antioxidant 1 copper chaperone	0.188135	4.12248e-05	0.102908
ATP6AP1L	5	ENSG00000205464	81575281	81682796	protein_coding	ATPase, H+ transporting, lysosomal accessory protein 1-like	0.587979	6.34962e-48	0.725164
B4GALT7	5	ENSG00000027847	177027101	177037348	protein_coding	xylosylprotein beta 1,4-galactosyltransferase, polypeptide 7	0.315898	1.96884e-12	0.289002
BDP1	5	ENSG00000145734	70751442	70863647	protein_coding	B double prime 1, subunit of RNA polymerase III transcription initiation factor IIIB	0.109351	0.017187	0.206093
BHMT	5	ENSG00000145692	78407602	78428113	protein_coding	betaine--homocysteine S-methyltransferase	0.309134	3.99417e-12	0.27188
BNIP1	5	ENSG00000113734	172571445	172591390	protein_coding	BCL2/adenovirus E1B 19kDa interacting protein 1	0.472807	7.61297e-30	0.437168
BTF3	5	ENSG00000145741	72794233	72801460	protein_coding	basic transcription factor 3	0.255715	1.79899e-08	0.151732
BTNL8	5	ENSG00000113303	180326077	180377906	protein_coding	butyrophilin-like 8	0.114947	0.0137083	0.27918
C5orf17	5	ENSG00000248874	23951457	24178372	others	chromosome 5 open reading frame 17	0.270428	1.3181e-09	0.311481
C5orf34	5	ENSG00000172244	43486803	43515247	protein_coding	chromosome 5 open reading frame 34	0.153346	0.000842973	0.204166
C5orf49	5	ENSG00000215217	7830491	7851603	protein_coding	chromosome 5 open reading frame 49	0.101401	0.0249476	0.175862
C5orf63	5	ENSG00000164241	126378250	126409184	protein_coding	chromosome 5 open reading frame 63	0.178661	0.000103909	0.216871
C7	5	ENSG00000112936	40909354	40983041	protein_coding	complement component 7	0.255206	1.65054e-08	0.220793
CAMLG	5	ENSG00000164615	134074191	134087850	protein_coding	calcium modulating ligand	0.418329	6.66377e-22	0.481923
CANX	5	ENSG00000127022	179105629	179157926	protein_coding	calnexin	0.242738	9.84767e-08	0.210194
CAST	5	ENSG00000153113	95860971	96115299	protein_coding	calpastatin	0.471152	8.31247e-29	0.379718
CCDC125	5	ENSG00000183323	68576002	68628636	protein_coding	coiled-coil domain containing 125	0.286664	2.05342e-10	0.213825
CCDC69	5	ENSG00000198624	150560613	150603706	protein_coding	coiled-coil domain containing 69	0.264489	5.7084e-09	0.134595
CCNO	5	ENSG00000152669	54526980	54529508	protein_coding	cyclin O	0.236682	1.33767e-07	0.239386
CCT5	5	ENSG00000150753	10250033	10266524	protein_coding	chaperonin containing TCP1, subunit 5 (epsilon)	0.251653	2.06352e-08	0.265135
CDC42SE2	5	ENSG00000158985	130581186	130734140	protein_coding	CDC42 small effector 2	0.135175	0.00322233	0.208083
CDH18	5	ENSG00000145526	19473060	20575982	protein_coding	cadherin 18, type 2	0.315358	7.50997e-13	0.533336
CDH6	5	ENSG00000113361	31193857	31329253	protein_coding	cadherin 6, type 2, K-cadherin (fetal kidney)	0.356275	1.30255e-16	0.299519
CDK7	5	ENSG00000134058	68530622	68573257	protein_coding	cyclin-dependent kinase 7	0.373858	1.21412e-17	0.306505
CDO1	5	ENSG00000129596	115140430	115152651	protein_coding	cysteine dioxygenase type 1	0.426397	6.76027e-23	0.563724
CEP72	5	ENSG00000112877	612387	667283	protein_coding	centrosomal protein 72kDa	0.143655	0.00171672	0.140338
CKMT2	5	ENSG00000131730	80529104	80562216	protein_coding	creatine kinase, mitochondrial 2 (sarcomeric)	0.378157	7.9339e-18	0.409565
CKMT2-AS1	5	ENSG00000247572	80499903	80597379	lncrna	CKMT2 antisense RNA 1	0.653975	7.76389e-65	0.691596
CLPTM1L	5	ENSG00000049656	1317859	1345214	protein_coding	CLPTM1-like	0.162448	0.000394168	0.24018
CLTB	5	ENSG00000175416	175819456	175843570	protein_coding	clathrin, light chain B	0.277471	9.18511e-10	0.106484
CMBL	5	ENSG00000164237	10275987	10308138	protein_coding	carboxymethylenebutenolidase homolog (Pseudomonas)	0.233233	3.00443e-07	0.166229
COL23A1	5	ENSG00000050767	177664619	178017556	protein_coding	collagen, type XXIII, alpha 1	0.196259	2.04079e-05	0.157884
CRHBP	5	ENSG00000145708	76248538	76276983	protein_coding	corticotropin releasing hormone binding protein	0.37582	7.46128e-18	0.339397
CTB-33O18.3	5	ENSG00000253955	173006646	173012071	lncrna		0.254214	1.18595e-08	0.317147
CTB-36H16.2	5	ENSG00000260686	122168051	122170228	lncrna		0.158836	0.000508336	0.268699
CTB-43E15.2	5	ENSG00000253428	173116462	173132852	lncrna		0.476832	2.15281e-29	0.61264
CTB-79E8.2	5	ENSG00000253445	172117457	172124723	lncrna		0.43033	3.07188e-23	0.470569
CTC-203F4.2	5	ENSG00000270021	134734970	134736986	lncrna		0.34382	7.04388e-15	0.360673
CTC-321K16.1	5	ENSG00000250167	134895267	134970564	lncrna		0.208759	3.5967e-06	0.12257
CTC-534A2.2	5	ENSG00000253251	64920592	64926718	protein_coding		0.207767	5.67156e-06	0.27359
CTD-2012J19.3	5	ENSG00000271119	1594741	1611582	lncrna		0.10876	0.0172605	0.366331
CTD-2015H6.3	5	ENSG00000249042	79778112	79783882	lncrna		0.212859	3.35617e-06	0.231324
CTD-2083E4.6	5	ENSG00000248925	269973	271631	lncrna		0.375891	1.20974e-17	0.474529
CTD-2203K17.1	5	ENSG00000249572	33424131	33440725	lncrna		0.616509	2.95614e-55	0.742504
CTD-2228K2.7	5	ENSG00000225138	473351	480999	lncrna		0.584402	1.35511e-47	0.583326
CTD-2245E15.3	5	ENSG00000251532	1544222	1551825	lncrna		0.405596	1.84567e-20	0.394413
CTD-2247C11.5	5	ENSG00000250529	5069305	5078424	lncrna		0.73512	4.06809e-91	0.793694
CTD-2248H3.1	5	ENSG00000248794	80538149	80538418	others		0.502999	1.53194e-33	0.59569
CTD-2256P15.4	5	ENSG00000271980	10264709	10267258	lncrna		0.5341	4.39583e-39	0.584623
CTD-2260A17.1	5	ENSG00000248734	96120481	96121703	lncrna		0.399982	6.77349e-20	0.433089
CTD-2287O16.5	5	ENSG00000271918	115419504	115421113	lncrna		0.126822	0.00635187	0.109739
CTD-2366F13.1	5	ENSG00000247796	52405672	52410956	lncrna		0.384234	3.1488e-18	0.359317
CTD-2376I4.2	5	ENSG00000272081	72251033	72251526	lncrna		0.142073	0.00177533	0.218512
CTD-2517O10.6	5	ENSG00000272323	34837654	34839383	lncrna		0.271757	1.97208e-09	0.194194
CTD-2587M2.1	5	ENSG00000249476	108572821	108662070	lncrna		0.308672	5.04448e-12	0.380804
CTD-3080P12.3	5	ENSG00000249201	1173256	1178720	lncrna	uncharacterized LOC101928857	0.647066	9.44963e-62	0.428646
CTD-3179P9.1	5	ENSG00000249797	117260703	117601730	lncrna		0.427704	3.47643e-23	0.490402
CTXN3	5	ENSG00000205279	126984736	126994322	protein_coding	cortexin 3	0.299186	2.46147e-11	0.346528
CXCL14	5	ENSG00000145824	134906369	134914969	protein_coding	chemokine (C-X-C motif) ligand 14	0.433524	6.84198e-24	0.325708
CYSTM1	5	ENSG00000120306	139554227	139661637	protein_coding	cysteine-rich transmembrane module containing 1	0.464695	9.91131e-28	0.275782
DAB2	5	ENSG00000153071	39371777	39462402	protein_coding	Dab, mitogen-responsive phosphoprotein, homolog 2 (Drosophila)	0.283598	3.97081e-10	0.250492
DAP	5	ENSG00000112977	10679342	10761384	protein_coding	death-associated protein	0.450192	1.01819e-25	0.385681
DCP2	5	ENSG00000172795	112312399	112356667	protein_coding	decapping mRNA 2	0.117786	0.00953059	0.218722
DHFR	5	ENSG00000228716	79922047	79950802	protein_coding	dihydrofolate reductase	0.541471	9.96589e-40	0.526267
DMGDH	5	ENSG00000132837	78293429	78531861	protein_coding	dimethylglycine dehydrogenase	0.171515	0.000165132	0.322489
DNAH5	5	ENSG00000039139	13690440	13944652	protein_coding	dynein, axonemal, heavy chain 5	0.179755	9.37796e-05	0.371612
DNAJC18	5	ENSG00000170464	138744277	138780180	protein_coding	DnaJ (Hsp40) homolog, subfamily C, member 18	0.255494	1.38198e-08	0.474435
DTWD2	5	ENSG00000169570	118173017	118324240	protein_coding	DTW domain containing 2	0.128394	0.00550202	0.18799
EDIL3	5	ENSG00000164176	83382011	83680611	protein_coding	EGF-like repeats and discoidin I-like domains 3	0.10827	0.0181825	0.15533
EFNA5	5	ENSG00000184349	106712590	107006596	protein_coding	ephrin-A5	0.133865	0.00387655	0.1494
EIF4EBP3	5	ENSG00000243056	139927251	139929163	protein_coding	eukaryotic translation initiation factor 4E binding protein 3	0.369149	5.58169e-17	0.224183
ELOVL7	5	ENSG00000164181	60047618	60140216	protein_coding	ELOVL fatty acid elongase 7	0.117275	0.0101237	0.296536
EMB	5	ENSG00000170571	49692026	49739082	protein_coding	embigin	0.101104	0.0280334	0.183425
EPB41L4A	5	ENSG00000129595	111478138	111755013	protein_coding	erythrocyte membrane protein band 4.1 like 4A	0.2165	1.66628e-06	0.306944
EPB41L4A-AS2	5	ENSG00000278921	111755280	111756675	others	EPB41L4A antisense RNA 2 (head to head)	0.225597	7.51752e-07	0.267248
ERAP1	5	ENSG00000164307	96096514	96122777	protein_coding	endoplasmic reticulum aminopeptidase 1	0.389647	6.0317e-19	0.495689
ERAP2	5	ENSG00000164308	96211643	96255420	protein_coding	endoplasmic reticulum aminopeptidase 2	0.777583	1.3186e-112	0.865012
ERCC8	5	ENSG00000049167	60169658	60240900	protein_coding	excision repair cross-complementation group 8	0.175044	0.000114113	0.212604
EXOC3	5	ENSG00000180104	443273	472052	protein_coding	exocyst complex component 3	0.235497	1.78996e-07	0.469229
EXOC3-AS1	5	ENSG00000221990	441613	443275	others	EXOC3 antisense RNA 1	0.43891	2.42897e-24	0.507545
F2R	5	ENSG00000181104	76011868	76031606	protein_coding	coagulation factor II (thrombin) receptor	0.273159	1.36213e-09	0.367821
F2RL2	5	ENSG00000164220	75911307	75919259	protein_coding	coagulation factor II (thrombin) receptor-like 2	0.166332	0.000261394	0.11023
FAM153A	5	ENSG00000170074	177134982	177210399	protein_coding	family with sequence similarity 153, member A	0.318568	8.78004e-13	0.447833
FAM153B	5	ENSG00000182230	175487692	175559261	protein_coding	family with sequence similarity 153, member B	0.373952	8.70809e-18	0.471542
FAM193B	5	ENSG00000146067	176946789	176981542	protein_coding	family with sequence similarity 193, member B	0.248179	3.12238e-08	0.206681
FASTKD3	5	ENSG00000124279	7859272	7869150	protein_coding	FAST kinase domains 3	0.103387	0.0235892	0.204591
FBXL21	5	ENSG00000164616	135266006	135287280	others	F-box and leucine-rich repeat protein 21 (gene/pseudogene)	0.138048	0.00211473	0.165623
FLJ33360	5	ENSG00000250490	6310554	6339997	lncrna	FLJ33360 protein	0.406085	1.05826e-20	0.608197
FSTL4	5	ENSG00000053108	132532147	132833434	protein_coding	follistatin-like 4	0.135039	0.00239106	0.245662
FYB	5	ENSG00000082074	39105338	39274630	protein_coding	FYN binding protein	0.228543	4.23741e-07	0.236505
GALNT10	5	ENSG00000164574	153570290	153800544	protein_coding	polypeptide N-acetylgalactosaminyltransferase 10	0.32208	4.4846e-13	0.423807
GDF9	5	ENSG00000164404	132196873	132202576	protein_coding	growth differentiation factor 9	0.20083	8.81072e-06	0.292747
GDNF	5	ENSG00000168621	37812779	37839788	protein_coding	glial cell derived neurotrophic factor	0.197429	1.55888e-05	0.177862
GDNF-AS1	5	ENSG00000248587	37840540	37875901	lncrna	GDNF antisense RNA 1 (head to head)	0.368216	5.13107e-17	0.320405
GFPT2	5	ENSG00000131459	179727690	179780387	protein_coding	glutamine-fructose-6-phosphate transaminase 2	0.164955	0.000317044	0.252523
GLRX	5	ENSG00000173221	95087023	95158709	protein_coding	glutaredoxin (thioltransferase)	0.2954	1.84703e-11	0.190761
GM2A	5	ENSG00000196743	150591711	150650001	protein_coding	GM2 ganglioside activator	0.146136	0.00155694	0.190632
GTF2H2	5	ENSG00000145736	70328497	70363516	protein_coding	general transcription factor IIH, polypeptide 2, 44kDa	0.346854	8.27365e-16	0.34652
GTF2H2B	5	ENSG00000226259	69711179	69743842	others	general transcription factor IIH, polypeptide 2B (pseudogene)	0.425543	2.39713e-23	0.516363
GTF2H2C	5	ENSG00000183474	68856035	68890550	protein_coding	GTF2H2 family member C	0.26467	5.17815e-09	0.175887
GUSBP1	5	ENSG00000183666	21341942	21589481	others	glucuronidase, beta pseudogene 1	0.311044	4.1669e-12	0.282545
GUSBP9	5	ENSG00000215630	70493473	70503957	others	glucuronidase, beta pseudogene 9	0.190213	3.3036e-05	0.280988
HAVCR1	5	ENSG00000113249	156456424	156486130	protein_coding	hepatitis A virus cellular receptor 1	0.372536	2.67939e-17	0.519579
HAVCR2	5	ENSG00000135077	156512843	156569880	protein_coding	hepatitis A virus cellular receptor 2	0.420823	1.36665e-22	0.324386
HMGN1P17	5	ENSG00000250787	55677608	55677902	others	high mobility group nucleosome binding domain 1 pseudogene 17	0.469569	6.34853e-28	0.566305
HMP19	5	ENSG00000170091	173472607	173670504	protein_coding	HMP19 protein	0.386258	1.44459e-18	0.352678
HNCAT21	5	ENSG00000250427	117618270	117620477	lncrna	head and neck cancer-associated transcript 21	0.143877	0.00186772	0.339959
HSPA4	5	ENSG00000170606	132387654	132442141	protein_coding	heat shock 70kDa protein 4	0.116097	0.0088409	0.157405
IK	5	ENSG00000113141	140026643	140042064	protein_coding	IK cytokine, down-regulator of HLA II	0.109806	0.0142112	0.209927
IRGM	5	ENSG00000237693	150226085	150280298	protein_coding	immunity-related GTPase family, M	0.252056	3.25732e-08	0.59503
ISOC1	5	ENSG00000066583	128430444	128449721	protein_coding	isochorismatase domain containing 1	0.267191	3.52477e-09	0.172932
JAKMIP2	5	ENSG00000176049	146965002	147162411	protein_coding	janus kinase and microtubule interacting protein 2	0.282982	3.1717e-10	0.298401
KCNN2	5	ENSG00000080709	113696642	113832197	protein_coding	potassium channel, calcium activated intermediate/small conductance subfamily N alpha, member 2	0.17761	0.000103146	0.169885
KIAA0141	5	ENSG00000081791	141303373	141321612	protein_coding	KIAA0141	0.298325	2.55991e-11	0.394468
KIAA1191	5	ENSG00000122203	175773064	175788971	protein_coding	KIAA1191	0.560766	1.33921e-42	0.469629
LARS	5	ENSG00000133706	145492601	145562223	protein_coding	leucyl-tRNA synthetase	0.459151	1.19492e-26	0.636791
LEAP2	5	ENSG00000164406	132208014	132210738	protein_coding	liver expressed antimicrobial peptide 2	0.452788	3.50867e-26	0.384547
LHFPL2	5	ENSG00000145685	77781038	78065844	protein_coding	lipoma HMGIC fusion partner-like 2	0.169358	0.000156519	0.152399
LIFR	5	ENSG00000113594	38475065	38608456	protein_coding	leukemia inhibitory factor receptor alpha	0.261666	6.4753e-09	0.211526
LIFR-AS1	5	ENSG00000244968	38556888	38671318	lncrna	LIFR antisense RNA 1	0.222022	1.0181e-06	0.329657
LINC01018	5	ENSG00000250056	6582249	6588612	lncrna	long intergenic non-protein coding RNA 1018	0.169923	0.000242057	0.132085
LINC01020	5	ENSG00000215231	5034472	5070117	lncrna	long intergenic non-protein coding RNA 1020	0.214324	2.89816e-06	0.212813
LINC01184	5	ENSG00000245937	127276118	127418864	lncrna	long intergenic non-protein coding RNA 1184	0.264181	5.97271e-09	0.315505
LINC01187	5	ENSG00000249601	169618583	169626145	lncrna	long intergenic non-protein coding RNA 1187	0.285116	1.16132e-10	0.187044
LINC01484	5	ENSG00000253686	173134617	173173214	lncrna	long intergenic non-protein coding RNA 1484	0.416876	6.83598e-22	0.457007
LINC01554	5	ENSG00000236882	95187936	95195837	others	long intergenic non-protein coding RNA 1554	0.222604	8.32939e-07	0.15617
LNPEP	5	ENSG00000113441	96271098	96373219	protein_coding	leucyl/cystinyl aminopeptidase	0.297138	3.21449e-11	0.182518
LOX	5	ENSG00000113083	121398890	121413980	protein_coding	lysyl oxidase	0.163396	0.000275239	0.109156
MAN2A1	5	ENSG00000112893	109025067	109205326	protein_coding	mannosidase, alpha, class 2A, member 1	0.105976	0.0203222	0.127913
MAP1B	5	ENSG00000131711	71403061	71505397	protein_coding	microtubule-associated protein 1B	0.248195	5.1651e-08	0.181088
MAPK9	5	ENSG00000050748	179660143	179719099	protein_coding	mitogen-activated protein kinase 9	0.295842	4.05117e-11	0.271554
MCCC2	5	ENSG00000131844	70883115	70954531	protein_coding	methylcrotonoyl-CoA carboxylase 2 (beta)	0.10082	0.028537	0.126915
MRPL36	5	ENSG00000171421	1798500	1801480	protein_coding	mitochondrial ribosomal protein L36	0.285503	1.97269e-10	0.232028
MSH3	5	ENSG00000113318	79950467	80172279	protein_coding	mutS homolog 3	0.218028	1.45322e-06	0.187942
NDUFAF2	5	ENSG00000164182	60240956	60448864	protein_coding	NADH dehydrogenase (ubiquinone) complex I, assembly factor 2	0.101927	0.0298583	0.280635
NDUFS4	5	ENSG00000164258	52856463	52979170	protein_coding	NADH dehydrogenase (ubiquinone) Fe-S protein 4, 18kDa (NADH-coenzyme Q reductase)	0.176901	0.000124373	0.196897
NEURL1B	5	ENSG00000214357	172068269	172118543	protein_coding	neuralized E3 ubiquitin protein ligase 1B	0.258065	1.33398e-08	0.184847
NLN	5	ENSG00000123213	65018023	65108840	protein_coding	neurolysin (metallopeptidase M3 family)	0.322757	3.02055e-13	0.232541
NME5	5	ENSG00000112981	137450861	137475132	protein_coding	NME/NM23 family member 5	0.514086	2.03641e-34	0.445324
NNT	5	ENSG00000112992	43602794	43707507	protein_coding	nicotinamide nucleotide transhydrogenase	0.214846	2.3515e-06	0.179287
NOP16	5	ENSG00000048162	175811102	175815976	protein_coding	NOP16 nucleolar protein	0.161648	0.000490611	0.202242
NSA2	5	ENSG00000164346	74062816	74075938	protein_coding	NSA2 ribosome biogenesis homolog	0.738613	6.46356e-93	0.775977
NSUN2	5	ENSG00000037474	6599352	6633404	protein_coding	NOP2/Sun RNA methyltransferase family, member 2	0.658124	2.34018e-67	0.447922
NUDT12	5	ENSG00000112874	102884556	102898494	protein_coding	nudix (nucleoside diphosphate linked moiety X)-type motif 12	0.205397	5.36368e-06	0.265301
OSMR-AS1	5	ENSG00000249740	38736157	38845931	lncrna	OSMR antisense RNA 1 (head to head)	0.147281	0.00146542	0.186427
P4HA2	5	ENSG00000072682	131527531	131631008	protein_coding	prolyl 4-hydroxylase, alpha polypeptide II	0.27703	4.36322e-10	0.267419
PAM	5	ENSG00000145730	102089685	102366809	protein_coding	peptidylglycine alpha-amidating monooxygenase	0.244871	6.28081e-08	0.245396
PCBD2	5	ENSG00000132570	134240596	134343649	protein_coding	pterin-4 alpha-carbinolamine dehydratase/dimerization cofactor of hepatocyte nuclear factor 1 alpha (TCF1) 2	0.193084	1.51092e-05	0.14044
PCDHA10	5	ENSG00000250120	140235468	140391929	protein_coding	protocadherin alpha 10	0.439311	2.81397e-24	0.555931
PCDHA4	5	ENSG00000204967	140186514	140391929	protein_coding	protocadherin alpha 4	0.345527	3.27827e-15	0.359571
PCDHA7	5	ENSG00000204963	140213833	140391929	protein_coding	protocadherin alpha 7	0.179851	7.02264e-05	0.211931
PCDHGA6	5	ENSG00000253731	140753481	140892546	protein_coding	protocadherin gamma subfamily A, 6	0.370383	4.21022e-17	0.209427
PCDHGB5	5	ENSG00000276547	140777554	140892546	protein_coding	protocadherin gamma subfamily B, 5	0.146606	0.00128746	0.136293
PCYOX1L	5	ENSG00000145882	148737570	148749216	protein_coding	prenylcysteine oxidase 1 like	0.479029	1.28617e-29	0.491134
PDCD6	5	ENSG00000249915	271736	353971	protein_coding	programmed cell death 6	0.144268	0.00168125	0.123511
PDE8B	5	ENSG00000113231	76506274	76725632	protein_coding	phosphodiesterase 8B	0.163737	0.000300272	0.149453
PDGFRB	5	ENSG00000113721	149493400	149535435	protein_coding	platelet-derived growth factor receptor, beta polypeptide	0.200198	1.24639e-05	0.144629
PDLIM4	5	ENSG00000131435	131593364	131609147	protein_coding	PDZ and LIM domain 4	0.291158	2.13336e-11	0.267811
PDZD2	5	ENSG00000133401	31838014	32111037	protein_coding	PDZ domain containing 2	0.169865	0.000211004	0.19493
PHYKPL	5	ENSG00000175309	177635498	177659792	protein_coding	5-phosphohydroxy-L-lysine phospho-lyase	0.123479	0.00753169	0.114962
PJA2	5	ENSG00000198961	108670410	108745695	protein_coding	praja ring finger 2, E3 ubiquitin protein ligase	0.18104	5.76453e-05	0.30035
POC5	5	ENSG00000152359	74969949	75013306	protein_coding	POC5 centriolar protein	0.287956	1.80752e-10	0.357729
PP7080	5	ENSG00000188242	466239	473213	others	uncharacterized LOC25845	0.179294	0.000106589	0.29688
PPIC	5	ENSG00000168938	122358945	122372436	protein_coding	peptidylprolyl isomerase C (cyclophilin C)	0.30982	4.94148e-12	0.3599
PPWD1	5	ENSG00000113593	64859063	64883376	protein_coding	peptidylprolyl isomerase domain and WD repeat containing 1	0.326891	2.34625e-13	0.193658
PRELID1	5	ENSG00000169230	176730775	176733960	protein_coding	PRELI domain containing 1	0.672625	5.65016e-74	0.585251
PRELID2	5	ENSG00000186314	144851362	145214932	protein_coding	PRELI domain containing 2	0.217744	1.55804e-06	0.214664
PROB1	5	ENSG00000228672	138726281	138731402	protein_coding	proline-rich basic protein 1	0.117256	0.00831792	0.317728
RAB24	5	ENSG00000169228	176728199	176730745	protein_coding	RAB24, member RAS oncogene family	0.352673	1.71769e-15	0.463518
RASGRF2	5	ENSG00000113319	80256491	80525975	protein_coding	Ras protein-specific guanine nucleotide-releasing factor 2	0.634684	3.4108e-59	0.475978
REEP5	5	ENSG00000129625	112212076	112258236	protein_coding	receptor accessory protein 5	0.241276	5.59915e-08	0.37414
RGMB-AS1	5	ENSG00000246763	98105322	98109173	lncrna	RGMB antisense RNA 1	0.266351	2.29897e-09	0.333152
RGS14	5	ENSG00000169220	176784838	176799602	protein_coding	regulator of G-protein signaling 14	0.304898	7.53038e-12	0.417276
RIOK2	5	ENSG00000058729	96496571	96518964	protein_coding	RIO kinase 2	0.178356	6.62218e-05	0.200666
RNF130	5	ENSG00000113269	179338651	179499118	protein_coding	ring finger protein 130	0.24955	3.27043e-08	0.263988
RP11-119J18.1	5	ENSG00000250378	135148356	135162271	lncrna		0.319324	5.42142e-13	0.157284
RP11-1277A3.1	5	ENSG00000247679	177038254	177046755	lncrna		0.191903	1.72878e-05	0.286589
RP11-1277A3.3	5	ENSG00000272459	176981825	176982365	lncrna		0.221276	9.64231e-07	0.279697
RP11-129I19.2	5	ENSG00000259757	2736776	2737873	lncrna		0.229401	4.72025e-07	0.124813
RP11-1319K7.1	5	ENSG00000179978	69390486	69424261	others		0.148435	0.00124849	0.290821
RP11-133F8.2	5	ENSG00000249776	91745963	91996570	lncrna		0.149661	0.0011119	0.155054
RP11-136K7.2	5	ENSG00000250387	70647682	70742169	lncrna		0.121801	0.00857118	0.210448
RP11-1415C14.4	5	ENSG00000254701	69493082	69503572	others		0.243095	1.0071e-07	0.17096
RP11-195E2.1	5	ENSG00000230847	70370052	70389020	others		0.475643	1.17676e-29	0.616596
RP11-1C1.4	5	ENSG00000249396	10493639	10502840	lncrna		0.221385	6.58519e-07	0.185623
RP11-1C1.6	5	ENSG00000249166	10493403	10494206	lncrna		0.169418	0.000134796	0.14533
RP11-310P5.2	5	ENSG00000250385	524820	526709	lncrna		0.129687	0.00433347	0.185732
RP11-423H2.1	5	ENSG00000170089	177236408	177377733	others		0.476288	4.34451e-29	0.264933
RP11-43F13.1	5	ENSG00000188002	1599035	1634120	others		0.273888	4.23161e-10	0.414946
RP11-497H16.7	5	ENSG00000250687	69758071	69775042	others		0.27718	8.27175e-10	0.147777
RP11-497H16.9	5	ENSG00000269983	69745463	69746180	lncrna		0.270733	2.32056e-09	0.263105
RP11-53O19.3	5	ENSG00000272335	44826178	44828694	lncrna		0.209353	4.62501e-06	0.323261
RP11-54C4.3	5	ENSG00000275765	151149803	151151069	others		0.390317	5.19969e-19	0.511394
RP11-843P14.1	5	ENSG00000251414	175781209	175783171	lncrna		0.145697	0.00165194	0.176699
RP11-843P14.2	5	ENSG00000250909	175774944	175780587	lncrna		0.153713	0.000832807	0.120232
RP11-844P9.2	5	ENSG00000248596	175570088	175626298	lncrna		0.169002	0.000253568	0.326606
RP11-848G14.5	5	ENSG00000250138	68927790	68932226	others		0.271606	1.30562e-09	0.204272
RP11-98J23.2	5	ENSG00000198237	69171098	69216694	others		0.203352	9.29756e-06	0.123917
RPLP1P6	5	ENSG00000213433	151145420	151145939	others	ribosomal protein, large, P1 pseudogene 6	0.319412	3.18204e-13	0.413024
RPS14	5	ENSG00000164587	149822753	149829319	protein_coding	ribosomal protein S14	0.715098	4.35358e-83	0.629248
RPS23	5	ENSG00000186468	81569177	81574396	protein_coding	ribosomal protein S23	0.473524	8.88236e-29	0.460137
RUFY1	5	ENSG00000176783	178977559	179037027	protein_coding	RUN and FYVE domain containing 1	0.297493	3.75018e-11	0.297343
SCAMP1-AS1	5	ENSG00000245556	77638189	77656331	lncrna	SCAMP1 antisense RNA 1	0.191153	2.80943e-05	0.194003
SDHA	5	ENSG00000073578	218356	256815	protein_coding	succinate dehydrogenase complex, subunit A, flavoprotein (Fp)	0.197598	1.37522e-05	0.168366
SDHAP3	5	ENSG00000185986	1572337	1594735	others	succinate dehydrogenase complex, subunit A, flavoprotein pseudogene 3	0.117154	0.01001	0.199138
SEPT8	5	ENSG00000164402	132086509	132142933	protein_coding	septin 8	0.108251	0.0186359	0.100237
SERF1A	5	ENSG00000172058	70196492	70214357	protein_coding	small EDRK-rich factor 1A (telomeric)	0.217156	1.79963e-06	0.455243
SERF1B	5	ENSG00000205572	69321074	69338940	protein_coding	small EDRK-rich factor 1B (centromeric)	0.110283	0.0160035	0.140911
SERINC5	5	ENSG00000164300	79407474	79473061	protein_coding	serine incorporator 5	0.18331	4.92126e-05	0.272498
SETD9	5	ENSG00000155542	56205087	56221359	protein_coding	SET domain containing 9	0.713025	4.27375e-83	0.765953
SIL1	5	ENSG00000120725	138282409	138629246	protein_coding	SIL1 nucleotide exchange factor	0.125451	0.0059926	0.311661
SIMC1	5	ENSG00000170085	175665370	175772994	protein_coding	SUMO-interacting motifs containing 1	0.207396	5.10099e-06	0.190995
SLC36A1	5	ENSG00000123643	150816607	150871942	protein_coding	solute carrier family 36 (proton/amino acid symporter), member 1	0.375482	3.89062e-19	0.229047
SLC6A18	5	ENSG00000164363	1225470	1246304	protein_coding	solute carrier family 6 (neutral amino acid transporter), member 18	0.642047	7.72866e-62	0.706224
SLC6A19	5	ENSG00000174358	1201710	1225232	protein_coding	solute carrier family 6 (neutral amino acid transporter), member 19	0.389622	5.49357e-19	0.238708
SLCO4C1	5	ENSG00000173930	101569690	101632253	protein_coding	solute carrier organic anion transporter family, member 4C1	0.326889	2.21153e-13	0.326698
SMN2	5	ENSG00000205571	69345439	69374349	protein_coding	survival of motor neuron 2, centromeric	0.261058	8.99562e-09	0.28199
SNHG18	5	ENSG00000250786	9546312	9550721	lncrna	small nucleolar RNA host gene 18	0.197122	1.4239e-05	0.380947
SNX18	5	ENSG00000178996	53813589	53842415	protein_coding	sorting nexin 18	0.182336	6.89692e-05	0.250851
SNX2	5	ENSG00000205302	122110691	122165803	protein_coding	sorting nexin 2	0.261559	6.13464e-09	0.27508
SNX24	5	ENSG00000064652	122179134	122365049	protein_coding	sorting nexin 24	0.344161	1.06316e-14	0.201274
SOWAHA	5	ENSG00000198944	132149279	132152489	protein_coding	sosondowah ankyrin repeat domain family member A	0.210546	3.2168e-06	0.134758
SPATA24	5	ENSG00000170469	138732252	138739777	protein_coding	spermatogenesis associated 24	0.314068	1.10858e-12	0.407595
SPDL1	5	ENSG00000040275	169010638	169031782	protein_coding	spindle apparatus coiled-coil protein 1	0.164515	0.000358678	0.369444
SPEF2	5	ENSG00000152582	35617946	35814713	protein_coding	sperm flagellar 2	0.192036	1.59234e-05	0.29243
SPINK5	5	ENSG00000133710	147405246	147516852	protein_coding	serine peptidase inhibitor, Kazal type 5	0.157544	0.000539442	0.325953
SQSTM1	5	ENSG00000161011	179233398	179265078	protein_coding	sequestosome 1	0.25111	2.88499e-08	0.118736
SRA1	5	ENSG00000213523	139916925	139937895	protein_coding	steroid receptor RNA activator 1	0.552234	5.90695e-41	0.482875
ST8SIA4	5	ENSG00000113532	100142639	100238970	protein_coding	ST8 alpha-N-acetyl-neuraminide alpha-2,8-sialyltransferase 4	0.200598	8.94509e-06	0.176512
TBC1D9B	5	ENSG00000197226	179289066	179334859	protein_coding	TBC1 domain family, member 9B (with GRAM domain)	0.49381	2.5361e-31	0.605087
TBCA	5	ENSG00000171530	77037172	77164604	protein_coding	tubulin folding cofactor A	0.200617	1.15781e-05	0.137058
TGFBI	5	ENSG00000120708	135364584	135399507	protein_coding	transforming growth factor, beta-induced, 68kDa	0.15946	0.000442137	0.233669
THBS4	5	ENSG00000113296	79287134	79379110	protein_coding	thrombospondin 4	0.446948	2.18411e-25	0.539061
TIMD4	5	ENSG00000145850	156346293	156390266	protein_coding	T-cell immunoglobulin and mucin domain containing 4	0.244629	4.75491e-08	0.368887
TMED9	5	ENSG00000184840	177019159	177023125	protein_coding	transmembrane p24 trafficking protein 9	0.180508	9.39105e-05	0.109069
TMEM161B-AS1	5	ENSG00000247828	87564712	87732502	lncrna	TMEM161B antisense RNA 1	0.269596	1.91152e-09	0.498704
TMEM171	5	ENSG00000157111	72416119	72427644	protein_coding	transmembrane protein 171	0.264221	4.32226e-09	0.126544
TMEM232	5	ENSG00000186952	109624934	110074657	protein_coding	transmembrane protein 232	0.283143	2.45411e-10	0.430234
TPPP	5	ENSG00000171368	659977	693510	protein_coding	tubulin polymerization promoting protein	0.377959	5.03001e-18	0.34042
TRIM23	5	ENSG00000113595	64885507	64921802	protein_coding	tripartite motif containing 23	0.15844	0.000567022	0.117231
TRIM52-AS1	5	ENSG00000248275	180688213	180699308	lncrna	TRIM52 antisense RNA 1 (head to head)	0.548721	1.89938e-41	0.679209
TRIM7	5	ENSG00000146054	180620924	180632293	protein_coding	tripartite motif containing 7	0.119697	0.00750018	0.210399
TRIP13	5	ENSG00000071539	892758	919472	protein_coding	thyroid hormone receptor interactor 13	0.242958	5.88785e-08	0.194605
[truncated: 4,492 more rows]

## Sheet: Supplementary Data 5
Supplementary Data 5. Analysis of association between predicted kidney expression of metabolic transporters/receptors and the relevant blood biochemistry and diseases in up to 337,350 individuals from UK Biobank. n – number of individuals, P-value – nominal P-value calculated from linear regression (two-sided test) for quantitative traits and from logistic regression (two-sided test) for binary t…
Gene symbol	Gene full name	Function	Reported trait (GWAS Catalog)	n (association with reported trait in UKB)	Effect (association with reported trait in UKB)	P-value (association with reported trait in UKB)	Linked diseases	Disease definition	Number of traits (tests)	The most significant associated disease	nCases/nControls (association with disease in UKB)	Odds ratio (association with disease in UKB)	P-value (association with disease in UKB)	FDR (association with disease in UKB)
SLC2A2	solute carrier family 2 (facilitated glucose transporter), member 2	Reabsorbs glucose from filtrate	glucose levels	294159	0.027871	1.88e-51	type 2 diabetes	Based on "Algorithms for the Capture and Adjudication of Prevalent and Incident Diabetes in UK Biobank". PLoS One. 2016; 11(9): e0162388.	1	type 2 diabetes	14843/322507	1.03	0.000591	NA
SLC2A9	solute carrier family 2 (facilitated glucose transporter), member 9	Reabsorbs urate from filtrate	urate	321210	0.16006	<1E-323	gout	ICD10 code M10 OR use of urate lowering therapy (allopurinol, febuxostat or sulphinpyrazone) and not having a hospital diagnosis of leukaemia or lymphoma (ICD10 code C81–C96)	1	gout	5323/332027	1.24171	2.4e-52	NA
SLC22A12	solute carrier family 22 (organic anion/urate transporter), member 12	Reabsorbs urate from filtrate		321210	0.0394507	1.81e-153						1.11639	7.71e-16
IP6K3	inositol hexakisphosphate kinase 3	Mediates intracellular phosphate export into serum	phosphate	293911	0.0590945	6.44e-240	Polyarthrosis + Other arthrosis	ICD10 code M15+M19 and all UKB level 3 subcodes (nCases >=100)	7	Polyarthrosis	3270/334080	0.939322	0.000212839	0.00148987
CASR	calcium-sensing receptor	Regulates reabsorption of calcium from filtrate	calcium	294368	-0.0126086	6.67e-12	Obstructive and reflux uropathy + Urolithiasis	ICD10 code N13+N20-N23 and all UKB level 3 subcodes (nCases >=100)	17	Hydronephrosis with ureteropelvic junction obstruction	120/337230	0.743794	0.0014104	0.0239768
SCNN1B	sodium channel, non voltage gated 1 beta subunit	Sodium/potassium balance	NA	NA	NA	NA	Hyperosmolality and hypernatraemia E87.0 + Hypo-osmolality and hyponatraemia E87.1 + Hyperkalaemia E87.5 + Hypokalaemia E87.6	ICD10 code E87.0+E87.1+E87.5+E87.6	4	Hyperkalaemia	793/336557	0.92019	0.0163446	0.0653784

## Sheet: Supplementary Data 6
Supplementary Data 6. Predicted expression of 889 kidney genes associated with blood pressure traits. Each BP TWAS locus from 1 to 429 is mapped to each of the 429 re-defined BP GWAS loci. Any BP TWAS locus from 430 is mapped to pre-defined LD blocks not overlapped with any BP GWAS locus. SBP – systolic blood pressure, DBP – diastolic blood pressure, PP – pulse pressure, P-value – nominal P-value…
BP TWAS Locus	BP TWAS locus chromosome (GRCh37)	BP TWAS locus lower boundary (GRCh37)	BP TWAS locus upper boundary (GRCh37)	Gene symbol	Gene full name	Ensembl gene ID	Gene start position (GRCh37)	Gene end position (GRCh37)	Gene biotype	Trait	Z score (UKB)	P-value (UKB)	FDR (UKB)	Z score (ICBP)	P-value (ICBP)	FDR (ICBP)	Beta (UKB+ICBP)	SE (UKB+ICBP)	95%CIL (UKB+ICBP)	95%CIU (UKB+ICBP)	P-value (UKB+ICBP)
1	1	687482	4328659	ANKRD65	ankyrin repeat domain 65	ENSG00000235098	1353800	1357149	protein_coding	PP	6.21	5.31e-10	3.02e-08	2.592	0.00953	0.0124	0.888	0.133	0.627	1.149	2.58e-11
1	1	687482	4328659	ATAD3B	ATPase family, AAA domain containing 3B	ENSG00000160072	1407149	1433228	protein_coding	PP	-3.007	0.00264	0.0165	-2.14	0.0324	0.0314	-0.338	0.095	-0.524	-0.152	0.000366
1	1	687482	4328659	RP1-140A9.1		ENSG00000231050	1822910	1824097	lncrna	SBP	-7.779	7.34e-15	1.12e-12	-4.343	1.4e-05	6.67e-05	-0.848	0.091	-1.026	-0.67	8.75e-21
1	1	687482	4328659	RP1-140A9.1		ENSG00000231050	1822910	1824097	lncrna	PP	-6.711	1.94e-11	1.48e-09	-3.259	0.00112	0.00238	-0.476	0.061	-0.596	-0.356	8.24e-15
1	1	687482	4328659	RP1-140A9.1		ENSG00000231050	1822910	1824097	lncrna	DBP	-5.529	3.23e-08	1.22e-06	-3.339	0.00084	0.0019	-0.361	0.052	-0.463	-0.259	3.84e-12
1	1	687482	4328659	RP4-740C4.5		ENSG00000269896	2281853	2284259	lncrna	PP	-2.872	0.00407	0.0229	-2.185	0.0289	0.0287	-1.56	0.433	-2.408	-0.711	0.000314
1	1	687482	4328659	RP4-758J18.13		ENSG00000272455	1344476	1345998	lncrna	PP	6.555	5.55e-11	3.75e-09	2.664	0.00773	0.0106	2.793	0.402	2.006	3.581	3.64e-12
2	1	5278414	12862778	CLCN6	chloride channel, voltage-sensitive 6	ENSG00000011021	11866153	11903201	protein_coding	SBP	-14.774	2.15e-49	4.68e-46	-9.076	1.13e-19	1.51e-17	-2.792	0.161	-3.108	-2.477	2.57e-67
2	1	5278414	12862778	CLCN6	chloride channel, voltage-sensitive 6	ENSG00000011021	11866153	11903201	protein_coding	DBP	-14.292	2.46e-46	4.24e-43	-8.23	1.88e-16	1.51e-14	-1.518	0.092	-1.699	-1.337	1.32e-60
2	1	5278414	12862778	CLCN6	chloride channel, voltage-sensitive 6	ENSG00000011021	11866153	11903201	protein_coding	PP	-9.773	1.48e-22	7.1e-20	-5.795	6.84e-09	9.92e-08	-1.25	0.109	-1.464	-1.036	2.7e-30
2	1	5278414	12862778	DNAJC11	DnaJ (Hsp40) homolog, subfamily C, member 11	ENSG00000007923	6694228	6761984	protein_coding	SBP	3.84	0.000123	0.00148	3	0.0027	0.00473	1.099	0.2	0.706	1.492	4.16e-08
2	1	5278414	12862778	DNAJC11	DnaJ (Hsp40) homolog, subfamily C, member 11	ENSG00000007923	6694228	6761984	protein_coding	PP	3.62	0.000295	0.00301	2.772	0.00558	0.00834	0.722	0.137	0.453	0.991	1.42e-07
2	1	5278414	12862778	MTHFR	methylenetetrahydrofolate reductase (NAD(P)H)	ENSG00000177000	11845780	11866977	protein_coding	SBP	-13.391	6.8e-41	1.02e-37	-8.115	4.86e-16	3.25e-14	-4.244	0.274	-4.781	-3.708	2.77e-54
2	1	5278414	12862778	MTHFR	methylenetetrahydrofolate reductase (NAD(P)H)	ENSG00000177000	11845780	11866977	protein_coding	DBP	-12.674	8.28e-37	8.3e-34	-7.605	2.85e-14	1.43e-12	-2.305	0.157	-2.612	-1.997	7.77e-49
2	1	5278414	12862778	MTHFR	methylenetetrahydrofolate reductase (NAD(P)H)	ENSG00000177000	11845780	11866977	protein_coding	PP	-9.084	1.04e-19	3.07e-17	-4.971	6.66e-07	4.72e-06	-1.902	0.186	-2.266	-1.538	1.42e-24
2	1	5278414	12862778	RP11-338N10.1		ENSG00000270171	7753184	7754904	lncrna	DBP	-4.482	7.39e-06	0.000137	-3.607	0.000309	0.000828	-0.825	0.133	-1.085	-0.565	5e-10
2	1	5278414	12862778	THAP3	THAP domain containing, apoptosis associated protein 3	ENSG00000041988	6684926	6695646	protein_coding	PP	3.881	0.000104	0.00129	2.16	0.0308	0.0301	0.275	0.057	0.163	0.387	1.4e-06
2	1	5278414	12862778	THAP3	THAP domain containing, apoptosis associated protein 3	ENSG00000041988	6684926	6695646	protein_coding	SBP	3.674	0.000239	0.00253	2.679	0.00738	0.0103	0.411	0.084	0.245	0.576	1.16e-06
3	1	14798197	16798197	AGMAT	agmatine ureohydrolase (agmatinase)	ENSG00000116771	15898848	15911605	protein_coding	PP	5.217	1.82e-07	5.63e-06	5.488	4.06e-08	4.48e-07	1.519	0.187	1.153	1.884	3.9e-16
3	1	14798197	16798197	AGMAT	agmatine ureohydrolase (agmatinase)	ENSG00000116771	15898848	15911605	protein_coding	SBP	4.94	7.8e-07	1.98e-05	6.164	7.09e-10	1.33e-08	2.29	0.275	1.75	2.83	9.08e-17
3	1	14798197	16798197	AGMAT	agmatine ureohydrolase (agmatinase)	ENSG00000116771	15898848	15911605	protein_coding	DBP	2.413	0.0158	0.00307	3.754	0.000174	0.00543	0.717	0.159	0.406	1.028	6.18e-06
3	1	14798197	16798197	CLCNKA	chloride channel, voltage-sensitive Ka	ENSG00000186510	16345370	16360545	protein_coding	DBP	-5.306	1.12e-07	3.66e-06	-4.701	2.59e-06	1.53e-05	-0.337	0.045	-0.425	-0.249	6.3e-14
3	1	14798197	16798197	CLCNKA	chloride channel, voltage-sensitive Ka	ENSG00000186510	16345370	16360545	protein_coding	SBP	-5.212	1.87e-07	5.74e-06	-5.112	3.19e-07	2.53e-06	-0.572	0.078	-0.726	-0.419	2.64e-13
3	1	14798197	16798197	CLCNKA	chloride channel, voltage-sensitive Ka	ENSG00000186510	16345370	16360545	protein_coding	PP	-3.206	0.00135	0.00986	-3.189	0.00143	0.00291	-0.226	0.053	-0.33	-0.122	2.08e-05
3	1	14798197	16798197	HSPB7	heat shock 27kDa protein family, member 7 (cardiovascular)	ENSG00000173641	16340523	16346089	protein_coding	DBP	-5.533	3.14e-08	1.2e-06	-4.68	2.86e-06	1.63e-05	-0.485	0.063	-0.609	-0.361	2.08e-14
3	1	14798197	16798197	HSPB7	heat shock 27kDa protein family, member 7 (cardiovascular)	ENSG00000173641	16340523	16346089	protein_coding	SBP	-5.399	6.71e-08	2.28e-06	-4.859	1.18e-06	7.66e-06	-0.806	0.111	-1.023	-0.589	3.12e-13
3	1	14798197	16798197	HSPB7	heat shock 27kDa protein family, member 7 (cardiovascular)	ENSG00000173641	16340523	16346089	protein_coding	PP	-3.299	0.000971	0.00769	-2.609	0.00908	0.012	-0.297	0.075	-0.444	-0.15	7.68e-05
3	1	14798197	16798197	NECAP2	NECAP endocytosis associated 2	ENSG00000157191	16767167	16786573	protein_coding	DBP	-2.587	0.00968	0.0426	-2.611	0.00903	0.0119	-0.397	0.127	-0.645	-0.149	0.00173
3	1	14798197	16798197	RSG1	REM2 and RAB-like small GTPase 1	ENSG00000132881	16558195	16563657	protein_coding	SBP	-3.715	0.000203	0.00223	-2.662	0.00777	0.0107	-0.688	0.155	-0.992	-0.384	9.03e-06
5	1	26284913	30549216	MECR	mitochondrial trans-2-enoyl-CoA reductase	ENSG00000116353	29519385	29557454	protein_coding	DBP	-5.054	4.33e-07	1.2e-05	-2.609	0.00908	0.012	-0.697	0.13	-0.952	-0.443	7.67e-08
5	1	26284913	30549216	MECR	mitochondrial trans-2-enoyl-CoA reductase	ENSG00000116353	29519385	29557454	protein_coding	SBP	-3.73	0.000191	0.00212	-2.376	0.0175	0.0196	-0.909	0.227	-1.355	-0.464	6.35e-05
5	1	26284913	30549216	PHACTR4	phosphatase and actin regulator 4	ENSG00000204138	28696093	28799361	protein_coding	SBP	3.036	0.0024	0.0154	4.843	1.28e-06	8.24e-06	0.917	0.146	0.631	1.203	3.18e-10
5	1	26284913	30549216	PHACTR4	phosphatase and actin regulator 4	ENSG00000204138	28696093	28799361	protein_coding	PP	2.89	0.00385	0.0219	3.796	0.000147	0.000468	0.553	0.1	0.357	0.748	2.96e-08
5	1	26284913	30549216	PIGV	phosphatidylinositol glycan anchor biosynthesis, class V	ENSG00000060642	27113963	27124889	protein_coding	SBP	-5.886	3.96e-09	1.91e-07	-2.962	0.00306	0.00512	-0.837	0.141	-1.113	-0.561	2.8e-09
5	1	26284913	30549216	PIGV	phosphatidylinositol glycan anchor biosynthesis, class V	ENSG00000060642	27113963	27124889	protein_coding	DBP	-4.886	1.03e-06	2.52e-05	-2.779	0.00545	0.00818	-0.46	0.08	-0.618	-0.302	1.1e-08
5	1	26284913	30549216	PIGV	phosphatidylinositol glycan anchor biosynthesis, class V	ENSG00000060642	27113963	27124889	protein_coding	PP	-4.559	5.15e-06	0.000101	-1.961	0.0499	0.0439	-0.378	0.095	-0.565	-0.191	7.54e-05
5	1	26284913	30549216	RAB42	RAB42, member RAS oncogene family	ENSG00000188060	28918712	28921955	protein_coding	PP	2.639	0.00832	0.0382	3.684	0.00023	0.000659	0.818	0.148	0.528	1.108	3.29e-08
5	1	26284913	30549216	RAB42	RAB42, member RAS oncogene family	ENSG00000188060	28918712	28921955	protein_coding	SBP	2.386	0.017	0.00329	4.655	3.24e-06	0.000206	1.25	0.218	0.822	1.677	9.9e-09
5	1	26284913	30549216	ZDHHC18	zinc finger, DHHC-type containing 18	ENSG00000204160	27153201	27184093	protein_coding	SBP	5.743	9.32e-09	3.99e-07	2.592	0.00954	0.0124	2.872	0.498	1.896	3.848	8.03e-09
5	1	26284913	30549216	ZDHHC18	zinc finger, DHHC-type containing 18	ENSG00000204160	27153201	27184093	protein_coding	DBP	5.027	4.98e-07	1.36e-05	2.247	0.0247	0.0256	1.547	0.282	0.995	2.099	4.02e-08
7	1	37298207	39298207	FHL3	four and a half LIM domains 3	ENSG00000183386	38462442	38471278	protein_coding	PP	-10.598	3.04e-26	1.83e-23	-5.295	1.19e-07	1.08e-06	-0.742	0.061	-0.862	-0.622	7.28e-34
7	1	37298207	39298207	FHL3	four and a half LIM domains 3	ENSG00000183386	38462442	38471278	protein_coding	SBP	-5.441	5.3e-08	1.87e-06	-2.358	0.0184	0.0204	-0.54	0.09	-0.716	-0.364	1.89e-09
7	1	37298207	39298207	FHL3	four and a half LIM domains 3	ENSG00000183386	38462442	38471278	protein_coding	DBP	3.383	0.000718	0.006	2.689	0.00717	0.01	0.224	0.052	0.122	0.325	1.47e-05
8	1	40865293	44856410	TIE1	tyrosine kinase with immunoglobulin-like and EGF-like domains 1	ENSG00000066056	43766664	43788779	protein_coding	SBP	-6.135	8.52e-10	4.66e-08	-3.303	0.000955	0.00211	-1.628	0.212	-2.043	-1.213	1.5e-14
8	1	40865293	44856410	TIE1	tyrosine kinase with immunoglobulin-like and EGF-like domains 1	ENSG00000066056	43766664	43788779	protein_coding	DBP	-5.138	2.78e-07	8.15e-06	-3.102	0.00192	0.00363	-0.838	0.122	-1.076	-0.6	5.47e-12
8	1	40865293	44856410	TIE1	tyrosine kinase with immunoglobulin-like and EGF-like domains 1	ENSG00000066056	43766664	43788779	protein_coding	PP	-4.689	2.74e-06	5.92e-05	-2.303	0.0213	0.0228	-0.806	0.144	-1.088	-0.525	1.94e-08
8	1	40865293	44856410	ZMYND12	zinc finger, MYND-type containing 12	ENSG00000066185	42896000	42921938	protein_coding	PP	5.345	9.06e-08	3.02e-06	4.001	6.32e-05	0.000235	0.692	0.1	0.495	0.888	5.33e-12
8	1	40865293	44856410	ZMYND12	zinc finger, MYND-type containing 12	ENSG00000066185	42896000	42921938	protein_coding	SBP	3.098	0.00195	0.0131	3.733	0.000189	0.000561	0.688	0.148	0.397	0.978	3.48e-06
9	1	45027355	52527684	FAF1	Fas (TNFRSF6) associated factor 1	ENSG00000185104	50902700	51425935	protein_coding	DBP	2.63	0.00853	0.0388	2.673	0.00753	0.0104	1.294	0.34	0.628	1.96	0.000141
9	1	45027355	52527684	SLC5A9	solute carrier family 5 (sodium/sugar cotransporter), member 9	ENSG00000117834	48688357	48714316	protein_coding	DBP	3.113	0.00186	0.0127	2.506	0.0122	0.0151	0.161	0.051	0.062	0.261	0.00153
14	1	85040107	91228519	CCBL2	cysteine conjugate-beta lyase 2	ENSG00000137944	89401456	89458636	protein_coding	PP	-6.057	1.39e-09	7.31e-08	-3.939	8.19e-05	0.000295	-0.275	0.039	-0.35	-0.199	1.13e-12
14	1	85040107	91228519	CCBL2	cysteine conjugate-beta lyase 2	ENSG00000137944	89401456	89458636	protein_coding	SBP	-5.857	4.71e-09	2.2e-07	-4.182	2.88e-05	0.000122	-0.403	0.057	-0.514	-0.291	1.47e-12
14	1	85040107	91228519	CCBL2	cysteine conjugate-beta lyase 2	ENSG00000137944	89401456	89458636	protein_coding	DBP	-3.019	0.00253	0.0161	-2.27	0.0232	0.0245	-0.121	0.033	-0.185	-0.057	0.000205
15	1	91319781	95730954	RP4-717I23.3		ENSG00000223745	93727743	93811582	lncrna	SBP	3.026	0.00247	0.0158	2.275	0.0229	0.0242	0.282	0.087	0.111	0.453	0.0012
16	1	112190807	114216543	ST7L	suppression of tumorigenicity 7 like	ENSG00000007341	113066140	113163447	protein_coding	DBP	-2.712	0.0067	0.0326	-3.008	0.00263	0.00464	-0.311	0.076	-0.459	-0.162	4.07e-05
20	1	149572037	151572037	ARNT	aryl hydrocarbon receptor nuclear translocator	ENSG00000143437	150782181	150849244	protein_coding	PP	-6.611	3.81e-11	2.68e-09	-2.404	0.0162	0.0185	-0.785	0.13	-1.04	-0.529	1.68e-09
20	1	149572037	151572037	ARNT	aryl hydrocarbon receptor nuclear translocator	ENSG00000143437	150782181	150849244	protein_coding	SBP	-4.421	9.82e-06	0.000173	-2.552	0.0107	0.0136	-0.917	0.193	-1.296	-0.539	2.04e-06
20	1	149572037	151572037	CTSK	cathepsin K	ENSG00000143387	150768684	150780799	protein_coding	PP	-3.858	0.000114	0.0014	-3.76	0.00017	0.000521	-1.052	0.191	-1.425	-0.678	3.39e-08
20	1	149572037	151572037	CTSK	cathepsin K	ENSG00000143387	150768684	150780799	protein_coding	SBP	-2.167	0.0303	0.00555	-2.907	0.00365	0.0475	-1.028	0.281	-1.578	-0.477	0.000252
20	1	149572037	151572037	CTSS	cathepsin S	ENSG00000163131	150702672	150738433	protein_coding	PP	-3.953	7.7e-05	0.001	-2.112	0.0347	0.033	-0.332	0.076	-0.481	-0.183	1.24e-05
21	1	153245917	157129796	ADAM15	ADAM metallopeptidase domain 15	ENSG00000143537	155023042	155035251	protein_coding	DBP	4.051	5.09e-05	0.000708	3.909	9.27e-05	0.000326	0.532	0.099	0.339	0.726	6.83e-08
21	1	153245917	157129796	CREB3L4	cAMP responsive element binding protein 3-like 4	ENSG00000143578	153940010	153946839	protein_coding	DBP	-2.834	0.0046	0.025	-2.845	0.00444	0.0069	-0.731	0.13	-0.985	-0.477	1.73e-08
21	1	153245917	157129796	PBXIP1	pre-B-cell leukemia homeobox interacting protein 1	ENSG00000163346	154916552	154928599	protein_coding	DBP	-2.637	0.00835	0.0383	-2.457	0.014	0.0166	-0.552	0.186	-0.918	-0.187	0.00303
21	1	153245917	157129796	PMF1	polyamine-modulated factor 1	ENSG00000160783	156182784	156209833	protein_coding	DBP	3.291	0.001	0.00786	3.414	0.000639	0.00151	0.307	0.062	0.184	0.429	9e-07
21	1	153245917	157129796	PMF1	polyamine-modulated factor 1	ENSG00000160783	156182784	156209833	protein_coding	SBP	3.244	0.00118	0.0089	2.741	0.00613	0.00891	0.442	0.109	0.228	0.655	5.1e-05
21	1	153245917	157129796	TDRD10	tudor domain containing 10	ENSG00000163239	154474695	154520623	protein_coding	DBP	-2.076	0.0379	0.00678	-2.881	0.00396	0.0498	-0.197	0.072	-0.338	-0.055	0.00645
23	1	166367193	170201567	NME7	NME/NM23 family member 7	ENSG00000143156	169101769	169337205	protein_coding	PP	-5.128	2.92e-07	8.42e-06	-3.855	0.000116	0.000392	-0.451	0.067	-0.583	-0.319	2.14e-11
23	1	166367193	170201567	NME7	NME/NM23 family member 7	ENSG00000143156	169101769	169337205	protein_coding	SBP	-2.805	0.00504	0.0267	-2.492	0.0127	0.0155	-0.362	0.102	-0.562	-0.163	0.000367
26	1	178571862	181859368	LHX4	LIM homeobox 4	ENSG00000121454	180199421	180248117	protein_coding	PP	3.248	0.00116	0.00881	2.023	0.0431	0.0391	0.425	0.116	0.198	0.651	0.000241
26	1	178571862	181859368	QSOX1	quiescin Q6 sulfhydryl oxidase 1	ENSG00000116260	180123969	180173165	protein_coding	PP	-4.642	3.45e-06	7.2e-05	-3.403	0.000666	0.00156	-0.439	0.075	-0.587	-0.292	5.38e-09
27	1	182058452	185585182	NMNAT2	nicotinamide nucleotide adenylyltransferase 2	ENSG00000157064	183217372	183387737	protein_coding	DBP	-2.802	0.00508	0.0269	-3.014	0.00258	0.00456	-0.859	0.197	-1.244	-0.473	1.28e-05
29	1	200735913	205518842	RP11-430C7.5		ENSG00000240219	204595903	204598840	lncrna	DBP	5.446	5.14e-08	1.83e-06	3.061	0.00221	0.00405	0.653	0.104	0.449	0.857	3.34e-10
30	1	206220800	208919748	CD46	CD46 molecule, complement regulatory protein	ENSG00000117335	207925402	207968858	protein_coding	PP	-4.587	4.5e-06	9.01e-05	-3.201	0.00137	0.00282	-1.175	0.199	-1.564	-0.785	3.3e-09
30	1	206220800	208919748	CD46	CD46 molecule, complement regulatory protein	ENSG00000117335	207925402	207968858	protein_coding	SBP	-2.794	0.0052	0.0273	-2.102	0.0355	0.0337	-1.123	0.293	-1.697	-0.55	0.000125
31	1	208970355	210970355	IRF6	interferon regulatory factor 6	ENSG00000117595	209958968	209979520	protein_coding	DBP	-4.075	4.6e-05	0.000647	-2.714	0.00665	0.00947	-0.885	0.182	-1.242	-0.528	1.17e-06
31	1	208970355	210970355	IRF6	interferon regulatory factor 6	ENSG00000117595	209958968	209979520	protein_coding	SBP	-4.074	4.63e-05	0.000651	-2.266	0.0235	0.0247	-1.404	0.317	-2.026	-0.782	9.65e-06
32	1	216718789	222358796	LYPLAL1	lysophospholipase-like 1	ENSG00000143353	219347186	219386207	protein_coding	DBP	2.626	0.00864	0.0392	2.602	0.00926	0.0121	0.566	0.131	0.309	0.823	1.54e-05
32	1	216718789	222358796	RP11-392O17.1		ENSG00000228536	219583023	219585283	lncrna	PP	-5.423	5.86e-08	2.03e-06	-4.157	3.22e-05	0.000135	-0.28	0.04	-0.359	-0.201	4.57e-12
32	1	216718789	222358796	RRP15	ribosomal RNA processing 15 homolog	ENSG00000067533	218458629	218511325	protein_coding	DBP	2.381	0.0173	0.00333	3.881	0.000104	0.00379	0.296	0.061	0.176	0.415	1.19e-06
34	1	229848702	231848702	AGT	angiotensinogen (serpin peptidase inhibitor, clade A, member 8)	ENSG00000135744	230838269	230850043	protein_coding	DBP	8.712	2.98e-18	7.32e-16	6.783	1.18e-11	3.73e-10	0.474	0.039	0.397	0.551	1.06e-33
34	1	229848702	231848702	AGT	angiotensinogen (serpin peptidase inhibitor, clade A, member 8)	ENSG00000135744	230838269	230850043	protein_coding	SBP	7.81	5.7e-15	8.78e-13	5.434	5.52e-08	5.77e-07	0.726	0.069	0.592	0.861	3.37e-26
34	1	229848702	231848702	AGT	angiotensinogen (serpin peptidase inhibitor, clade A, member 8)	ENSG00000135744	230838269	230850043	protein_coding	PP	4.219	2.45e-05	0.000377	2.071	0.0383	0.0359	0.251	0.047	0.159	0.342	8.22e-08
38	2	8298590	10298590	GRHL1	grainyhead-like transcription factor 1	ENSG00000134317	10112166	10142405	protein_coding	SBP	-2.528	0.0115	0.0479	-3.267	0.00109	0.00233	-0.536	0.135	-0.801	-0.272	7.02e-05
38	2	8298590	10298590	GRHL1	grainyhead-like transcription factor 1	ENSG00000134317	10112166	10142405	protein_coding	DBP	-2.116	0.0344	0.00623	-3.248	0.00116	0.0223	-0.268	0.077	-0.419	-0.116	0.000531
39	2	17975439	22423532	LDAH	lipid droplet associated hydrolase	ENSG00000118961	20883774	21022890	protein_coding	PP	4.686	2.79e-06	5.99e-05	2.325	0.0201	0.0217	0.364	0.064	0.238	0.49	1.46e-08
40	2	22950200	29635740	AC074117.10		ENSG00000234072	27579113	27590489	lncrna	SBP	3.818	0.000135	0.00159	2.562	0.0104	0.0133	0.51	0.103	0.308	0.712	7.37e-07
40	2	22950200	29635740	AC074117.10		ENSG00000234072	27579113	27590489	lncrna	PP	3.611	0.000305	0.00308	2.245	0.0248	0.0257	0.324	0.07	0.187	0.461	3.48e-06
40	2	22950200	29635740	ATRAID	all-trans retinoic acid-induced differentiation factor	ENSG00000138085	27434895	27440046	protein_coding	SBP	-2.927	0.00343	0.0201	-3.623	0.000291	0.000791	-0.632	0.113	-0.854	-0.411	2.14e-08
40	2	22950200	29635740	ATRAID	all-trans retinoic acid-induced differentiation factor	ENSG00000138085	27434895	27440046	protein_coding	DBP	-2.502	0.0123	0.00245	-3.433	0.000598	0.014	-0.311	0.065	-0.437	-0.184	1.53e-06
40	2	22950200	29635740	ATRAID	all-trans retinoic acid-induced differentiation factor	ENSG00000138085	27434895	27440046	protein_coding	PP	-2.236	0.0254	0.00474	-2.91	0.00361	0.0472	-0.346	0.077	-0.496	-0.196	6.14e-06
40	2	22950200	29635740	GPN1	GPN-loop GTPase 1	ENSG00000198522	27851114	27874375	protein_coding	SBP	4.073	4.63e-05	0.000651	3.281	0.00103	0.00224	0.996	0.166	0.67	1.321	1.99e-09
40	2	22950200	29635740	GPN1	GPN-loop GTPase 1	ENSG00000198522	27851114	27874375	protein_coding	DBP	3.516	0.000438	0.00409	2.745	0.00605	0.00883	0.474	0.095	0.288	0.66	6.09e-07
40	2	22950200	29635740	GPN1	GPN-loop GTPase 1	ENSG00000198522	27851114	27874375	protein_coding	PP	3.062	0.0022	0.0145	3.088	0.00202	0.00374	0.571	0.113	0.35	0.792	4.2e-07
40	2	22950200	29635740	NRBP1	nuclear receptor binding protein 1	ENSG00000115216	27650657	27665126	protein_coding	SBP	3.267	0.00109	0.00837	2.284	0.0224	0.0237	0.869	0.203	0.471	1.267	1.89e-05
40	2	22950200	29635740	PPM1G	protein phosphatase, Mg2+/Mn2+ dependent, 1G	ENSG00000115241	27604061	27632554	protein_coding	PP	4.216	2.49e-05	0.000381	2.485	0.013	0.0157	0.602	0.114	0.377	0.826	1.43e-07
40	2	22950200	29635740	PPM1G	protein phosphatase, Mg2+/Mn2+ dependent, 1G	ENSG00000115241	27604061	27632554	protein_coding	SBP	4.164	3.13e-05	0.000466	2.98	0.00288	0.00493	0.936	0.169	0.605	1.266	2.86e-08
40	2	22950200	29635740	RP11-373D23.3		ENSG00000270210	28648812	28649586	lncrna	SBP	4.845	1.27e-06	2.99e-05	3.649	0.000264	0.000735	0.797	0.111	0.579	1.015	7.74e-13
40	2	22950200	29635740	RP11-373D23.3		ENSG00000270210	28648812	28649586	lncrna	PP	4.498	6.85e-06	0.000129	2.091	0.0365	0.0344	0.423	0.075	0.275	0.57	1.86e-08
40	2	22950200	29635740	RP11-373D23.3		ENSG00000270210	28648812	28649586	lncrna	DBP	3.117	0.00183	0.0125	3.505	0.000457	0.00115	0.359	0.064	0.233	0.484	2.04e-08
40	2	22950200	29635740	SLC5A6	solute carrier family 5 (sodium/multivitamin and iodide cotransporter), member 6	ENSG00000138074	27422455	27435826	protein_coding	SBP	2.033	0.042	0.00747	3.241	0.00119	0.0226	0.833	0.175	0.491	1.176	1.81e-06
42	2	36517566	39094149	ATL2	atlastin GTPase 2	ENSG00000119787	38522022	38604427	protein_coding	SBP	-3.342	0.000833	0.00677	-2.357	0.0184	0.0204	-0.324	0.088	-0.497	-0.151	0.000239
47	2	54279681	56809054	PNPT1	polyribonucleotide nucleotidyltransferase 1	ENSG00000138035	55861400	55921045	protein_coding	SBP	-4.412	1.03e-05	0.000179	-4.549	5.38e-06	2.84e-05	-1.631	0.245	-2.11	-1.151	2.69e-11
47	2	54279681	56809054	PNPT1	polyribonucleotide nucleotidyltransferase 1	ENSG00000138035	55861400	55921045	protein_coding	DBP	-4.373	1.23e-05	0.000209	-5.957	2.57e-09	4.16e-08	-1.044	0.141	-1.32	-0.768	1.13e-13
47	2	54279681	56809054	PPP4R3B	protein phosphatase 4, regulatory subunit 3B	ENSG00000275052	55774428	55844617	protein_coding	DBP	-2.734	0.00626	0.0311	-3.088	0.00201	0.00374	-0.674	0.152	-0.973	-0.375	9.78e-06
47	2	54279681	56809054	RP11-554J4.1		ENSG00000272606	55845044	55845508	lncrna	SBP	-3.759	0.000171	0.00193	-2.02	0.0434	0.0392	-2.009	0.399	-2.791	-1.227	4.82e-07
48	2	58315828	62836235	AC016747.3		ENSG00000212978	61368727	61372104	lncrna	DBP	4.286	1.82e-05	0.000291	3.801	0.000144	0.000463	0.252	0.04	0.173	0.331	3.6e-10
48	2	58315828	62836235	AHSA2	AHA1, activator of heat shock 90kDa protein ATPase homolog 2 (yeast)	ENSG00000173209	61404553	61418338	protein_coding	DBP	3.569	0.000359	0.00348	3.423	0.000619	0.00147	0.251	0.048	0.157	0.345	1.7e-07
48	2	58315828	62836235	C2orf74	chromosome 2 open reading frame 74	ENSG00000237651	61372203	61391964	protein_coding	DBP	-3.287	0.00101	0.00792	-3.853	0.000117	0.000393	-0.129	0.023	-0.175	-0.083	3.31e-08
48	2	58315828	62836235	RP11-493E12.1		ENSG00000271889	61378568	61389240	lncrna	DBP	-3.45	0.00056	0.00496	-3.923	8.76e-05	0.000311	-0.458	0.082	-0.619	-0.297	2.55e-08
48	2	58315828	62836235	RP11-493E12.2		ENSG00000273302	61427114	61427904	lncrna	DBP	-4.108	4e-05	0.000574	-3.84	0.000123	0.000408	-0.81	0.136	-1.076	-0.544	2.43e-09
49	2	63217786	70065841	CEP68	centrosomal protein 68kDa	ENSG00000011523	65283500	65314138	protein_coding	PP	7.973	1.55e-15	2.74e-13	4.054	5.04e-05	0.000195	1.644	0.17	1.31	1.977	4.22e-22
49	2	63217786	70065841	CEP68	centrosomal protein 68kDa	ENSG00000011523	65283500	65314138	protein_coding	SBP	6.859	6.94e-12	5.72e-10	3.823	0.000132	0.00043	2.005	0.251	1.513	2.497	1.41e-15
49	2	63217786	70065841	NFU1	NFU1 iron-sulfur cluster scaffold	ENSG00000169599	69622882	69664760	protein_coding	SBP	4.029	5.61e-05	0.000768	2.839	0.00452	0.007	0.585	0.114	0.362	0.809	2.74e-07
49	2	63217786	70065841	NFU1	NFU1 iron-sulfur cluster scaffold	ENSG00000169599	69622882	69664760	protein_coding	DBP	3.872	0.000108	0.00133	2.184	0.029	0.0288	0.295	0.065	0.167	0.423	6.09e-06
49	2	63217786	70065841	WDPCP	WD repeat containing planar cell polarity effector	ENSG00000143951	63651885	64054977	protein_coding	DBP	-4.646	3.38e-06	7.08e-05	-2.953	0.00314	0.00523	-0.691	0.137	-0.959	-0.423	4.26e-07
49	2	63217786	70065841	WDPCP	WD repeat containing planar cell polarity effector	ENSG00000143951	63651885	64054977	protein_coding	SBP	-4.539	5.66e-06	0.00011	-1.97	0.0488	0.0431	-1.131	0.235	-1.591	-0.67	1.51e-06
50	2	70627539	74114352	ALMS1P	Alstrom syndrome 1 pseudogene	ENSG00000163016	73872046	73912703	others	DBP	2.802	0.00507	0.0268	2.231	0.0257	0.0263	0.338	0.084	0.173	0.503	5.83e-05
50	2	70627539	74114352	NAT8	N-acetyltransferase 8 (GCN5-related, putative)	ENSG00000144035	73867959	73869520	protein_coding	DBP	-3.048	0.00231	0.0149	-2.474	0.0134	0.016	-0.265	0.063	-0.39	-0.141	2.98e-05
50	2	70627539	74114352	NAT8B	N-acetyltransferase 8B (GCN5-related, putative, gene/pseudogene)	ENSG00000204872	73927703	73928467	others	DBP	3.906	9.38e-05	0.00118	2.144	0.0321	0.0311	0.35	0.075	0.203	0.496	2.9e-06
50	2	70627539	74114352	RAB11FIP5	RAB11 family interacting protein 5 (class I)	ENSG00000135631	73300510	73383849	protein_coding	DBP	-3.398	0.000678	0.00574	-2.576	0.00999	0.0128	-0.904	0.259	-1.412	-0.396	0.000487
50	2	70627539	74114352	RAB11FIP5	RAB11 family interacting protein 5 (class I)	ENSG00000135631	73300510	73383849	protein_coding	SBP	-3.01	0.00261	0.0164	-2.05	0.0404	0.0374	-1.251	0.451	-2.136	-0.367	0.00556
50	2	70627539	74114352	ZNF638	zinc finger protein 638	ENSG00000075292	71503691	71662199	protein_coding	PP	4.666	3.07e-06	6.49e-05	2.44	0.0147	0.0172	0.917	0.181	0.562	1.272	4e-07
51	2	84491365	87326717	CAPG	capping protein (actin filament), gelsolin-like	ENSG00000042493	85621871	85645555	protein_coding	DBP	3.782	0.000156	0.00179	2.702	0.0069	0.00972	0.248	0.057	0.137	0.36	1.2e-05
51	2	84491365	87326717	GNLY	granulysin	ENSG00000115523	85912298	85925977	protein_coding	DBP	-2.66	0.00782	0.0366	-3.741	0.000183	0.000548	-0.388	0.081	-0.548	-0.228	1.9e-06
51	2	84491365	87326717	IMMT	inner membrane protein, mitochondrial	ENSG00000132305	86371055	86422893	protein_coding	SBP	-4.12	3.79e-05	0.000548	-2.348	0.0189	0.0207	-0.467	0.101	-0.665	-0.268	3.97e-06
51	2	84491365	87326717	IMMT	inner membrane protein, mitochondrial	ENSG00000132305	86371055	86422893	protein_coding	DBP	-3.612	0.000304	0.00307	-2.535	0.0112	0.0141	-0.277	0.058	-0.39	-0.163	1.85e-06
51	2	84491365	87326717	RP11-301O19.1		ENSG00000273080	86422713	86423172	lncrna	SBP	3.928	8.58e-05	0.00109	2.332	0.0197	0.0215	0.324	0.073	0.18	0.467	1.02e-05
51	2	84491365	87326717	RP11-301O19.1		ENSG00000273080	86422713	86423172	lncrna	DBP	3.443	0.000576	0.00508	2.29	0.022	0.0235	0.182	0.042	0.099	0.264	1.54e-05
52	2	95675166	99357163	ADRA2B	adrenoceptor alpha 2B	ENSG00000274286	96778623	96780997	protein_coding	PP	-8.23	1.87e-16	3.52e-14	-3.663	0.000249	0.000702	-0.452	0.057	-0.563	-0.341	1.53e-15
52	2	95675166	99357163	ADRA2B	adrenoceptor alpha 2B	ENSG00000274286	96778623	96780997	protein_coding	DBP	2.191	0.0285	0.00525	3.139	0.00169	0.029	0.201	0.048	0.107	0.295	2.71e-05
52	2	95675166	99357163	ANKRD23	ankyrin repeat domain 23	ENSG00000163126	97490263	97523671	protein_coding	DBP	3.321	0.000896	0.00717	2.736	0.00623	0.00901	0.886	0.177	0.539	1.233	5.58e-07
52	2	95675166	99357163	ANKRD36	ankyrin repeat domain 36	ENSG00000135976	97779233	97930258	protein_coding	DBP	5.021	5.14e-07	1.4e-05	4.107	4.01e-05	0.000162	0.859	0.129	0.606	1.112	2.86e-11
52	2	95675166	99357163	CIAO1	cytosolic iron-sulfur assembly component 1	ENSG00000144021	96931870	96939087	protein_coding	DBP	7.371	1.69e-13	1.85e-11	4.909	9.15e-07	6.2e-06	0.604	0.061	0.483	0.724	7.83e-23
52	2	95675166	99357163	CIAO1	cytosolic iron-sulfur assembly component 1	ENSG00000144021	96931870	96939087	protein_coding	PP	-4.023	5.74e-05	0.000777	-2.147	0.0318	0.031	-0.338	0.073	-0.481	-0.195	3.63e-06
52	2	95675166	99357163	FAHD2CP	fumarylacetoacetate hydrolase domain containing 2C, pseudogene	ENSG00000231584	96676299	96689128	others	DBP	7.95	1.86e-15	3.16e-13	5.627	1.83e-08	2.27e-07	0.849	0.08	0.691	1.007	4.93e-26
52	2	95675166	99357163	FAHD2CP	fumarylacetoacetate hydrolase domain containing 2C, pseudogene	ENSG00000231584	96676299	96689128	others	PP	-6.332	2.42e-10	1.47e-08	-3.962	7.43e-05	0.000272	-0.725	0.095	-0.911	-0.54	1.88e-14
52	2	95675166	99357163	LINC00342	long intergenic non-protein coding RNA 342	ENSG00000232931	96472866	96481963	lncrna	DBP	7.245	4.33e-13	4.45e-11	5.382	7.38e-08	7.43e-07	0.809	0.08	0.651	0.966	8.17e-24
52	2	95675166	99357163	LINC00342	long intergenic non-protein coding RNA 342	ENSG00000232931	96472866	96481963	lncrna	PP	-5.403	6.55e-08	2.24e-06	-4.006	6.19e-05	0.000231	-0.677	0.095	-0.863	-0.491	9.8e-13
52	2	95675166	99357163	LINC01125	long intergenic non-protein coding RNA 1125	ENSG00000228486	98280680	98319527	lncrna	DBP	-3.182	0.00146	0.0105	-2.903	0.0037	0.00596	-0.323	0.074	-0.469	-0.178	1.24e-05
52	2	95675166	99357163	STARD7	StAR-related lipid transfer (START) domain containing 7	ENSG00000084090	96850597	96874563	protein_coding	PP	6.782	1.18e-11	9.35e-10	3.661	0.000252	0.000705	2.001	0.268	1.475	2.527	9.04e-14
52	2	95675166	99357163	TMEM127	transmembrane protein 127	ENSG00000135956	96914254	96931732	protein_coding	PP	-7.572	3.68e-14	4.81e-12	-3.033	0.00242	0.00434	-1.097	0.147	-1.385	-0.809	8.51e-14
52	2	95675166	99357163	TMEM127	transmembrane protein 127	ENSG00000135956	96914254	96931732	protein_coding	DBP	4.435	9.19e-06	0.000166	4.058	4.95e-05	0.000192	0.844	0.128	0.593	1.096	4.69e-11
54	2	111769721	115082175	DDX11L2	DEAD/H (Asp-Glu-Ala-Asp/His) box helicase 11 like 2	ENSG00000236397	114356613	114358838	others	DBP	4.134	3.57e-05	0.000519	2.8	0.00511	0.00774	0.164	0.032	0.101	0.228	3.78e-07
54	2	111769721	115082175	DDX11L2	DEAD/H (Asp-Glu-Ala-Asp/His) box helicase 11 like 2	ENSG00000236397	114356613	114358838	others	SBP	3.803	0.000143	0.00167	2.767	0.00565	0.00844	0.274	0.056	0.163	0.384	1.26e-06
54	2	111769721	115082175	FBLN7	fibulin 7	ENSG00000144152	112895962	112945793	protein_coding	SBP	-3.47	0.000521	0.0047	-2.031	0.0423	0.0385	-0.915	0.202	-1.311	-0.519	5.98e-06
54	2	111769721	115082175	MIR4435-2HG	MIR4435-2 host gene	ENSG00000172965	111953927	112252677	lncrna	SBP	2.102	0.0355	0.0064	3.287	0.00101	0.0205	1.065	0.315	0.447	1.683	0.000733
54	2	111769721	115082175	RPL23AP7	ribosomal protein L23a pseudogene 7	ENSG00000240356	114368079	114384667	others	DBP	2.57	0.0102	0.0441	2.022	0.0432	0.0392	0.194	0.064	0.068	0.319	0.00243
54	2	111769721	115082175	WASH2P	WAS protein family homolog 2 pseudogene	ENSG00000146556	114346127	114356620	others	SBP	-4.374	1.22e-05	0.000209	-2.127	0.0334	0.0321	-0.451	0.096	-0.64	-0.263	2.65e-06
57	2	134632981	136632981	CCNT2	cyclin T2	ENSG00000082258	135675805	135716912	protein_coding	DBP	-4.79	1.67e-06	3.79e-05	-2.18	0.0293	0.029	-0.712	0.13	-0.968	-0.457	4.62e-08
57	2	134632981	136632981	CCNT2	cyclin T2	ENSG00000082258	135675805	135716912	protein_coding	SBP	-4.395	1.11e-05	0.000192	-2.89	0.00385	0.00617	-1.19	0.228	-1.636	-0.743	1.79e-07
57	2	134632981	136632981	TMEM163	transmembrane protein 163	ENSG00000152128	135328366	135476570	protein_coding	DBP	3.669	0.000243	0.00257	2.234	0.0255	0.0262	0.12	0.027	0.066	0.173	1.2e-05
57	2	134632981	136632981	TMEM163	transmembrane protein 163	ENSG00000152128	135328366	135476570	protein_coding	SBP	2.853	0.00433	0.0239	1.982	0.0475	0.0421	0.177	0.047	0.084	0.27	0.000197
59	2	143146311	149572160	ACVR2A	activin A receptor, type IIA	ENSG00000121989	148602086	148688395	protein_coding	DBP	4.037	5.42e-05	0.000743	2.64	0.00829	0.0112	0.928	0.174	0.586	1.27	1.04e-07
63	2	163963486	167250129	AC019181.3		ENSG00000224331	165543797	165544106	others	SBP	6.793	1.1e-11	8.76e-10	3.854	0.000116	0.000392	2.289	0.307	1.688	2.89	8.24e-14
63	2	163963486	167250129	AC019181.3		ENSG00000224331	165543797	165544106	others	DBP	6.673	2.5e-11	1.87e-09	4.102	4.1e-05	0.000166	1.331	0.176	0.986	1.676	3.93e-14
63	2	163963486	167250129	AC019181.3		ENSG00000224331	165543797	165544106	others	PP	4.397	1.1e-05	0.000191	2.31	0.0209	0.0225	0.995	0.208	0.587	1.403	1.77e-06
63	2	163963486	167250129	SCN2A	sodium channel, voltage gated, type II alpha subunit	ENSG00000136531	166095912	166248820	protein_coding	SBP	4.296	1.74e-05	0.000282	2.723	0.00647	0.00924	0.561	0.112	0.34	0.781	6.01e-07
63	2	163963486	167250129	SCN2A	sodium channel, voltage gated, type II alpha subunit	ENSG00000136531	166095912	166248820	protein_coding	DBP	2.439	0.0147	0.00288	4.503	6.7e-06	0.000384	0.319	0.064	0.193	0.445	7.01e-07
64	2	168763148	170763148	PHOSPHO2	phosphatase, orphan 2	ENSG00000144362	170550964	170558218	protein_coding	SBP	-3.924	8.71e-05	0.0011	-1.982	0.0475	0.0421	-0.651	0.138	-0.922	-0.38	2.54e-06
64	2	168763148	170763148	PHOSPHO2	phosphatase, orphan 2	ENSG00000144362	170550964	170558218	protein_coding	PP	-3.793	0.000149	0.00172	-2.626	0.00863	0.0116	-0.444	0.094	-0.628	-0.26	2.25e-06
65	2	171381487	176529967	AC013461.1	Mitogen-activated protein kinase kinase kinase MLT	ENSG00000091436	173940163	174132738	protein_coding	DBP	-3.899	9.65e-05	0.00121	-2.02	0.0433	0.0392	-1.017	0.186	-1.381	-0.653	4.28e-08
65	2	171381487	176529967	CYBRD1	cytochrome b reductase 1	ENSG00000071967	172378757	172414643	protein_coding	PP	-3.862	0.000112	0.00138	-2.59	0.0096	0.0125	-0.548	0.1	-0.744	-0.351	4.99e-08
65	2	171381487	176529967	CYBRD1	cytochrome b reductase 1	ENSG00000071967	172378757	172414643	protein_coding	SBP	-3.497	0.000471	0.00433	-2.211	0.027	0.0273	-0.734	0.149	-1.025	-0.442	7.89e-07
65	2	171381487	176529967	GPR155	G protein-coupled receptor 155	ENSG00000163328	175296299	175351822	protein_coding	PP	3.295	0.000983	0.00777	2.542	0.011	0.0139	0.486	0.121	0.248	0.723	6.04e-05
65	2	171381487	176529967	GPR155	G protein-coupled receptor 155	ENSG00000163328	175296299	175351822	protein_coding	SBP	2.933	0.00335	0.0198	2.42	0.0155	0.0179	0.661	0.178	0.312	1.009	0.000201
65	2	171381487	176529967	WIPF1	WAS/WASL interacting protein family, member 1	ENSG00000115935	175424300	175547644	protein_coding	PP	4.972	6.62e-07	1.73e-05	3.514	0.000441	0.00112	2.652	0.393	1.882	3.423	1.52e-11
65	2	171381487	176529967	WIPF1	WAS/WASL interacting protein family, member 1	ENSG00000115935	175424300	175547644	protein_coding	SBP	4.266	1.99e-05	0.000315	4.661	3.14e-06	1.76e-05	3.965	0.579	2.83	5.1	7.47e-12
66	2	176989414	186033470	HAGLR	HOXD antisense growth-associated long non-coding RNA	ENSG00000224189	177037923	177053686	lncrna	PP	-6.917	4.6e-12	3.98e-10	-2.478	0.0132	0.0159	-1.125	0.165	-1.448	-0.802	8.74e-12
66	2	176989414	186033470	HAGLR	HOXD antisense growth-associated long non-coding RNA	ENSG00000224189	177037923	177053686	lncrna	SBP	-6.428	1.3e-10	8.21e-09	-2.995	0.00275	0.00477	-1.695	0.243	-2.173	-1.218	3.29e-12
66	2	176989414	186033470	HOXD1	homeobox D1	ENSG00000128645	177053307	177055635	protein_coding	SBP	-6.616	3.7e-11	2.63e-09	-2.363	0.0181	0.0201	-1.251	0.179	-1.601	-0.9	2.69e-12
66	2	176989414	186033470	PDE1A	phosphodiesterase 1A, calmodulin-dependent	ENSG00000115252	183004763	183387919	protein_coding	DBP	6.217	5.07e-10	2.93e-08	6.417	1.39e-10	3.23e-09	1.144	0.124	0.9	1.387	3.91e-20
66	2	176989414	186033470	PDE1A	phosphodiesterase 1A, calmodulin-dependent	ENSG00000115252	183004763	183387919	protein_coding	SBP	4.454	8.43e-06	0.000154	5.201	1.99e-07	1.71e-06	1.631	0.209	1.222	2.04	5.58e-15
66	2	176989414	186033470	PPP1R1C	protein phosphatase 1, regulatory (inhibitor) subunit 1C	ENSG00000150722	182818968	182996125	protein_coding	DBP	-4.729	2.26e-06	4.97e-05	-2.404	0.0162	0.0185	-0.34	0.069	-0.474	-0.206	7.01e-07
66	2	176989414	186033470	PPP1R1C	protein phosphatase 1, regulatory (inhibitor) subunit 1C	ENSG00000150722	182818968	182996125	protein_coding	SBP	-3.917	8.97e-05	0.00113	-2.047	0.0407	0.0375	-0.489	0.12	-0.723	-0.254	4.39e-05
66	2	176989414	186033470	TTC30A	tetratricopeptide repeat domain 30A	ENSG00000197557	178477720	178483694	protein_coding	PP	-2.969	0.00299	0.0182	-2.127	0.0335	0.0321	-0.701	0.228	-1.147	-0.255	0.00208
67	2	186816321	192439591	AC006460.2		ENSG00000228509	191541670	191573442	lncrna	SBP	-4.908	9.19e-07	2.28e-05	-3.92	8.87e-05	0.000314	-2.142	0.297	-2.724	-1.559	5.64e-13
67	2	186816321	192439591	AC006460.2		ENSG00000228509	191541670	191573442	lncrna	DBP	-4.044	5.26e-05	0.000724	-3.229	0.00124	0.00258	-1.02	0.17	-1.352	-0.687	1.83e-09
67	2	186816321	192439591	AC006460.2		ENSG00000228509	191541670	191573442	lncrna	PP	-3.85	0.000118	0.00143	-3.121	0.0018	0.00351	-1.142	0.202	-1.538	-0.746	1.6e-08
67	2	186816321	192439591	ASNSD1	asparagine synthetase domain containing 1	ENSG00000138381	190526111	190535557	protein_coding	PP	-2.622	0.00875	0.0395	-1.98	0.0477	0.0423	-0.24	0.067	-0.371	-0.11	0.000318
67	2	186816321	192439591	HIBCH	3-hydroxyisobutyryl-CoA hydrolase	ENSG00000198130	191054461	191208919	protein_coding	SBP	3.929	8.51e-05	0.00109	2.729	0.00636	0.00917	0.237	0.05	0.138	0.335	2.4e-06
67	2	186816321	192439591	HIBCH	3-hydroxyisobutyryl-CoA hydrolase	ENSG00000198130	191054461	191208919	protein_coding	PP	2.643	0.00821	0.0378	3.461	0.000538	0.00131	0.133	0.034	0.066	0.2	9.92e-05
67	2	186816321	192439591	INPP1	inositol polyphosphate-1-phosphatase	ENSG00000151689	191208196	191236391	protein_coding	DBP	-3.435	0.000593	0.00521	-1.995	0.046	0.0411	-0.761	0.177	-1.109	-0.414	1.78e-05
67	2	186816321	192439591	SLC40A1	solute carrier family 40 (iron-regulated transporter), member 1	ENSG00000138449	190425305	190448484	protein_coding	DBP	4.237	2.27e-05	0.000353	2.663	0.00774	0.0106	0.445	0.088	0.273	0.618	4.07e-07
67	2	186816321	192439591	SLC40A1	solute carrier family 40 (iron-regulated transporter), member 1	ENSG00000138449	190425305	190448484	protein_coding	SBP	3.929	8.53e-05	0.00109	3.357	0.000788	0.0018	0.851	0.154	0.549	1.153	3.3e-08
67	2	186816321	192439591	SLC40A1	solute carrier family 40 (iron-regulated transporter), member 1	ENSG00000138449	190425305	190448484	protein_coding	PP	2.247	0.0247	0.00462	3.205	0.00135	0.025	0.447	0.105	0.241	0.654	2.14e-05
68	2	200102905	202102905	TYW5	tRNA-yW synthesizing protein 5	ENSG00000162971	200794698	200820459	protein_coding	PP	-3.739	0.000185	0.00206	-3.095	0.00197	0.00369	-0.572	0.109	-0.785	-0.358	1.51e-07
68	2	200102905	202102905	TYW5	tRNA-yW synthesizing protein 5	ENSG00000162971	200794698	200820459	protein_coding	SBP	-2.757	0.00584	0.0296	-3.139	0.00169	0.00335	-0.791	0.162	-1.109	-0.473	1.09e-06
69	2	203125426	206077128	ABI2	abl-interactor 2	ENSG00000138443	204192942	204312446	protein_coding	SBP	5.421	5.93e-08	2.05e-06	4.139	3.49e-05	0.000143	1.56	0.205	1.159	1.962	2.75e-14
69	2	203125426	206077128	ABI2	abl-interactor 2	ENSG00000138443	204192942	204312446	protein_coding	PP	4.908	9.18e-07	2.28e-05	3.703	0.000213	0.000617	0.906	0.138	0.635	1.177	5.46e-11
69	2	203125426	206077128	ABI2	abl-interactor 2	ENSG00000138443	204192942	204312446	protein_coding	DBP	3.662	0.000251	0.00264	3.091	0.00199	0.00371	0.683	0.119	0.45	0.915	9.29e-09
70	2	206996447	209526140	CCNYL1	cyclin Y-like 1	ENSG00000163249	208576264	208626563	protein_coding	SBP	2.648	0.00809	0.0374	2.034	0.042	0.0383	0.699	0.241	0.226	1.172	0.00378
72	2	216659266	221362557	ARPC2	actin related protein 2/3 complex, subunit 2, 34kDa	ENSG00000163466	219081817	219119079	protein_coding	SBP	-3.799	0.000146	0.00169	-3.586	0.000335	0.000889	-1.482	0.264	-2	-0.964	2.05e-08
72	2	216659266	221362557	ARPC2	actin related protein 2/3 complex, subunit 2, 34kDa	ENSG00000163466	219081817	219119079	protein_coding	PP	-3.313	0.000922	0.00736	-2.764	0.00571	0.00851	-0.807	0.179	-1.159	-0.456	6.79e-06
72	2	216659266	221362557	ARPC2	actin related protein 2/3 complex, subunit 2, 34kDa	ENSG00000163466	219081817	219119079	protein_coding	DBP	-2.69	0.00714	0.0343	-2.187	0.0288	0.0287	-0.604	0.152	-0.901	-0.307	6.76e-05
72	2	216659266	221362557	PNKD	paroxysmal nonkinesigenic dyskinesia	ENSG00000127838	219135115	219211516	protein_coding	SBP	-4.654	3.26e-06	6.85e-05	-2.036	0.0417	0.0382	-0.664	0.128	-0.916	-0.412	2.31e-07
72	2	216659266	221362557	RP11-316O14.1		ENSG00000268603	220362333	220362968	lncrna	DBP	4.935	8e-07	2.02e-05	3.58	0.000344	0.000907	0.967	0.148	0.676	1.257	7.23e-11
72	2	216659266	221362557	RP11-378A13.1		ENSG00000261338	219120042	219122089	lncrna	SBP	-4.089	4.34e-05	0.000616	-2.222	0.0263	0.0268	-0.349	0.072	-0.49	-0.207	1.33e-06
76	2	241344695	243344695	FARP2	FERM, RhoGEF and pleckstrin domain protein 2	ENSG00000006607	242295658	242434256	protein_coding	SBP	2.743	0.00609	0.0305	3.496	0.000473	0.00118	0.689	0.145	0.405	0.973	1.96e-06
76	2	241344695	243344695	FARP2	FERM, RhoGEF and pleckstrin domain protein 2	ENSG00000006607	242295658	242434256	protein_coding	DBP	2.357	0.0184	0.00351	2.886	0.00391	0.0496	0.301	0.082	0.14	0.462	0.000254
78	3	10290122	12290122	HRH1	histamine receptor H1	ENSG00000196639	11178779	11305243	protein_coding	SBP	3.302	0.00096	0.0076	3.886	0.000102	0.000355	2.208	0.439	1.349	3.068	4.77e-07
78	3	10290122	12290122	HRH1	histamine receptor H1	ENSG00000196639	11178779	11305243	protein_coding	DBP	2.717	0.00658	0.0322	3.732	0.00019	0.000561	1.13	0.253	0.635	1.625	7.68e-06
78	3	10290122	12290122	HRH1	histamine receptor H1	ENSG00000196639	11178779	11305243	protein_coding	PP	2.575	0.01	0.0436	2.368	0.0179	0.0199	1.042	0.296	0.462	1.621	0.000426
79	3	12826854	15958126	FGD5	FYVE, RhoGEF and PH domain containing 5	ENSG00000154783	14860469	14976072	protein_coding	PP	-3.886	0.000102	0.00127	-2.735	0.00623	0.00901	-0.251	0.057	-0.363	-0.139	1.17e-05
79	3	12826854	15958126	FGD5	FYVE, RhoGEF and PH domain containing 5	ENSG00000154783	14860469	14976072	protein_coding	SBP	-3.476	0.000509	0.00461	-2.206	0.0274	0.0276	-0.328	0.085	-0.495	-0.161	0.000115
82	3	26537909	31405936	AC098614.2		ENSG00000213846	27674467	27676918	others	PP	-5.153	2.56e-07	7.56e-06	-3.711	0.000207	0.000603	-0.497	0.091	-0.674	-0.319	4.24e-08
82	3	26537909	31405936	AC098614.2		ENSG00000213846	27674467	27676918	others	SBP	-4.591	4.42e-06	8.88e-05	-3.191	0.00142	0.0029	-0.637	0.133	-0.898	-0.376	1.73e-06
83	3	35964583	39767315	EPM2AIP1	EPM2A (laforin) interacting protein 1	ENSG00000178567	37026534	37034659	protein_coding	PP	2.706	0.00682	0.033	3.032	0.00243	0.00434	0.847	0.2	0.455	1.239	2.29e-05
83	3	35964583	39767315	RP11-259K5.2		ENSG00000270194	37283280	37285668	lncrna	PP	4.44	8.99e-06	0.000163	6.123	9.21e-10	1.65e-08	0.809	0.106	0.601	1.016	2.29e-14
83	3	35964583	39767315	TRANK1	tetratricopeptide repeat and ankyrin repeat containing 1	ENSG00000168016	36868311	36986548	protein_coding	PP	-3.738	0.000185	0.00207	-2.872	0.00408	0.00642	-0.41	0.082	-0.57	-0.25	4.98e-07
83	3	35964583	39767315	TRANK1	tetratricopeptide repeat and ankyrin repeat containing 1	ENSG00000168016	36868311	36986548	protein_coding	SBP	-3.23	0.00124	0.00923	-2.492	0.0127	0.0155	-0.494	0.121	-0.732	-0.257	4.35e-05
84	3	40107173	42912651	TRAK1	trafficking protein, kinesin binding 1	ENSG00000182606	42055294	42267381	protein_coding	PP	-9.625	6.3e-22	2.61e-19	-6.642	3.1e-11	9.34e-10	-2.153	0.175	-2.496	-1.81	1.05e-34
84	3	40107173	42912651	TRAK1	trafficking protein, kinesin binding 1	ENSG00000182606	42055294	42267381	protein_coding	DBP	6.66	2.73e-11	2.01e-09	5.312	1.08e-07	1.02e-06	1.384	0.149	1.091	1.677	2e-20
84	3	40107173	42912651	ULK4	unc-51 like kinase 4	ENSG00000168038	41288090	41725081	protein_coding	PP	-14.769	2.34e-49	4.68e-46	-7.902	2.75e-15	1.64e-13	-0.922	0.053	-1.026	-0.818	1.17e-67
84	3	40107173	42912651	ULK4	unc-51 like kinase 4	ENSG00000168038	41288090	41725081	protein_coding	DBP	9.515	1.82e-21	6.63e-19	8.259	1.47e-16	1.26e-14	0.602	0.045	0.514	0.69	7.32e-41
85	3	43858131	45858131	TMEM42	transmembrane protein 42	ENSG00000169964	44903361	44907162	protein_coding	PP	3.69	0.000224	0.00241	2.384	0.0171	0.0193	0.524	0.16	0.211	0.837	0.00103
85	3	43858131	45858131	TMEM42	transmembrane protein 42	ENSG00000169964	44903361	44907162	protein_coding	SBP	2.817	0.00484	0.0259	2.037	0.0416	0.0381	0.623	0.235	0.163	1.084	0.00792
86	3	45861939	50913705	APEH	acylaminoacyl-peptide hydrolase	ENSG00000164062	49711435	49721396	protein_coding	DBP	-3.001	0.00269	0.0168	-2.664	0.00772	0.0106	-0.418	0.08	-0.574	-0.262	1.49e-07
86	3	45861939	50913705	CDC25A	cell division cycle 25A	ENSG00000164045	48198636	48229892	protein_coding	DBP	-7.907	2.63e-15	4.28e-13	-6.9	5.21e-12	1.74e-10	-0.593	0.051	-0.693	-0.493	4.07e-31
86	3	45861939	50913705	CDC25A	cell division cycle 25A	ENSG00000164045	48198636	48229892	protein_coding	SBP	-6.708	1.97e-11	1.49e-09	-4.683	2.82e-06	1.62e-05	-0.785	0.089	-0.96	-0.611	1.27e-18
86	3	45861939	50913705	FCF1P2	FCF1 pseudogene 2	ENSG00000228638	48332283	48332865	others	DBP	7.952	1.83e-15	3.15e-13	6.959	3.43e-12	1.21e-10	0.841	0.071	0.701	0.98	4.29e-32
86	3	45861939	50913705	FCF1P2	FCF1 pseudogene 2	ENSG00000228638	48332283	48332865	others	SBP	6.628	3.41e-11	2.46e-09	4.526	6.01e-06	3.13e-05	1.097	0.124	0.853	1.341	1.22e-18
86	3	45861939	50913705	HEMK1	HemK methyltransferase family member 1	ENSG00000114735	50606583	50633599	protein_coding	DBP	-4.318	1.58e-05	0.000259	-3.174	0.0015	0.00303	-1.81	0.339	-2.475	-1.145	9.42e-08
86	3	45861939	50913705	HEMK1	HemK methyltransferase family member 1	ENSG00000114735	50606583	50633599	protein_coding	SBP	-2.674	0.00749	0.0355	-2.937	0.00331	0.00546	-2.449	0.593	-3.612	-1.286	3.67e-05
86	3	45861939	50913705	MAPKAPK3	mitogen-activated protein kinase-activated protein kinase 3	ENSG00000114738	50648951	50686728	protein_coding	DBP	2.821	0.00479	0.0257	2.928	0.00341	0.00558	0.869	0.213	0.451	1.287	4.57e-05
86	3	45861939	50913705	MST1	macrophage stimulating 1	ENSG00000173531	49721380	49726934	protein_coding	SBP	2.817	0.00485	0.0259	2.308	0.021	0.0226	0.946	0.183	0.587	1.305	2.41e-07
86	3	45861939	50913705	NME6	NME/NM23 nucleoside diphosphate kinase 6	ENSG00000172113	48334754	48343175	protein_coding	DBP	7.53	5.06e-14	6.41e-12	6.606	3.95e-11	1.13e-09	0.571	0.05	0.472	0.67	1.05e-29
86	3	45861939	50913705	NME6	NME/NM23 nucleoside diphosphate kinase 6	ENSG00000172113	48334754	48343175	protein_coding	SBP	6.426	1.31e-10	8.26e-09	4.37	1.24e-05	5.93e-05	0.756	0.088	0.583	0.929	8.95e-18
86	3	45861939	50913705	SCAP	SREBF chaperone	ENSG00000114650	47455184	47518616	protein_coding	DBP	-4.09	4.32e-05	0.000615	-2.724	0.00644	0.00923	-0.528	0.114	-0.751	-0.304	3.79e-06
86	3	45861939	50913705	SCAP	SREBF chaperone	ENSG00000114650	47455184	47518616	protein_coding	SBP	-3.083	0.00205	0.0137	-2.353	0.0186	0.0206	-0.724	0.197	-1.11	-0.339	0.00023
86	3	45861939	50913705	UBA7	ubiquitin-like modifier activating enzyme 7	ENSG00000182179	49842640	49851379	protein_coding	DBP	-4.366	1.26e-05	0.000214	-3.125	0.00178	0.00347	-0.295	0.047	-0.387	-0.203	3.1e-10
86	3	45861939	50913705	WDR6	WD repeat domain 6	ENSG00000178252	49044495	49053386	protein_coding	SBP	3.464	0.000533	0.00478	2.549	0.0108	0.0136	0.445	0.1	0.25	0.64	7.62e-06
86	3	45861939	50913705	ZNF589	zinc finger protein 589	ENSG00000164048	48282590	48340743	protein_coding	DBP	-9.152	5.58e-20	1.68e-17	-7.897	2.86e-15	1.64e-13	-0.71	0.055	-0.817	-0.602	3.83e-38
86	3	45861939	50913705	ZNF589	zinc finger protein 589	ENSG00000164048	48282590	48340743	protein_coding	SBP	-7.617	2.59e-14	3.42e-12	-5.906	3.5e-09	5.34e-08	-0.976	0.096	-1.165	-0.788	2.82e-24
87	3	51558008	54635595	GNL3	guanine nucleotide binding protein-like 3 (nucleolar)	ENSG00000163938	52715172	52728508	protein_coding	PP	-5.926	3.1e-09	1.54e-07	-2.95	0.00317	0.00525	-0.898	0.14	-1.172	-0.624	1.37e-10
87	3	51558008	54635595	GNL3	guanine nucleotide binding protein-like 3 (nucleolar)	ENSG00000163938	52715172	52728508	protein_coding	SBP	-3.344	0.000825	0.00671	-2.798	0.00514	0.00776	-0.85	0.206	-1.253	-0.447	3.59e-05
87	3	51558008	54635595	NEK4	NIMA-related kinase 4	ENSG00000114904	52742465	52804965	protein_coding	PP	-6.272	3.56e-10	2.1e-08	-2.212	0.027	0.0273	-1.23	0.21	-1.642	-0.818	4.93e-09
87	3	51558008	54635595	NT5DC2	5'-nucleotidase domain containing 2	ENSG00000168268	52558401	52569070	protein_coding	PP	-5.641	1.69e-08	6.95e-07	-3.489	0.000484	0.0012	-0.927	0.139	-1.199	-0.654	2.52e-11
87	3	51558008	54635595	NT5DC2	5'-nucleotidase domain containing 2	ENSG00000168268	52558401	52569070	protein_coding	SBP	-3.578	0.000347	0.0034	-2.462	0.0138	0.0164	-0.846	0.205	-1.247	-0.444	3.62e-05
87	3	51558008	54635595	PPM1M	protein phosphatase, Mg2+/Mn2+ dependent, 1M	ENSG00000164088	52279809	52284613	protein_coding	PP	-2.892	0.00383	0.0219	-2.335	0.0195	0.0213	-0.329	0.079	-0.485	-0.174	3.34e-05
88	3	55726646	58706503	ARF4	ADP-ribosylation factor 4	ENSG00000168374	57557090	57583947	protein_coding	SBP	2.78	0.00543	0.0281	2.128	0.0333	0.0321	0.887	0.272	0.354	1.42	0.00111
88	3	55726646	58706503	FAM107A	family with sequence similarity 107, member A	ENSG00000168309	58549844	58613337	protein_coding	PP	-2.586	0.00971	0.0426	-2.419	0.0156	0.018	-0.537	0.158	-0.847	-0.226	0.000707
88	3	55726646	58706503	FAM107A	family with sequence similarity 107, member A	ENSG00000168309	58549844	58613337	protein_coding	SBP	-2.375	0.0175	0.00336	-2.943	0.00325	0.0436	-0.795	0.235	-1.255	-0.334	0.000715
89	3	62856870	67427029	THOC7	THO complex 7	ENSG00000163634	63819546	63849579	protein_coding	PP	3.196	0.0014	0.0102	2.257	0.024	0.025	0.349	0.085	0.181	0.516	4.5e-05
93	3	98839106	102268080	CMSS1	cms1 ribosomal small subunit homolog (yeast)	ENSG00000184220	99536678	99897447	protein_coding	PP	-2.896	0.00378	0.0216	-2.082	0.0373	0.035	-0.395	0.102	-0.595	-0.194	0.000115
93	3	98839106	102268080	PDCL3P4	phosducin-like 3 pseudogene 4	ENSG00000244119	101431316	101432035	others	DBP	2.889	0.00386	0.022	2.851	0.00435	0.00679	0.287	0.064	0.161	0.413	7.82e-06
93	3	98839106	102268080	SENP7	SUMO1/sentrin specific peptidase 7	ENSG00000138468	101043049	101232085	protein_coding	DBP	-5.205	1.94e-07	5.9e-06	-5.16	2.47e-07	2.02e-06	-0.614	0.084	-0.779	-0.448	3.68e-13
94	3	110500002	112500002	PLCXD2	phosphatidylinositol-specific phospholipase C, X domain containing 2	ENSG00000240891	111393523	111565294	protein_coding	DBP	-3.926	8.65e-05	0.0011	-2.881	0.00396	0.00627	-0.409	0.074	-0.554	-0.264	3.04e-08
94	3	110500002	112500002	PLCXD2	phosphatidylinositol-specific phospholipase C, X domain containing 2	ENSG00000240891	111393523	111565294	protein_coding	SBP	-2.461	0.0139	0.00272	-3.738	0.000186	0.00569	-0.573	0.129	-0.826	-0.321	8.72e-06
98	3	131780356	136953729	NCK1-AS1	NCK1 antisense RNA 1 (head to head)	ENSG00000239213	136560568	136580896	lncrna	DBP	-3.273	0.00106	0.00823	-2.584	0.00976	0.0126	-0.773	0.199	-1.163	-0.382	0.000105
98	3	131780356	136953729	NCK1-AS1	NCK1 antisense RNA 1 (head to head)	ENSG00000239213	136560568	136580896	lncrna	SBP	-2.718	0.00656	0.0321	-2.121	0.0339	0.0324	-1.264	0.348	-1.945	-0.582	0.000277
98	3	131780356	136953729	RP11-375I20.6		ENSG00000260633	134066130	134068075	lncrna	SBP	5.781	7.43e-09	3.24e-07	2.67	0.00758	0.0105	0.506	0.088	0.332	0.679	1.04e-08
98	3	131780356	136953729	RP11-375I20.6		ENSG00000260633	134066130	134068075	lncrna	DBP	5.565	2.62e-08	1.03e-06	3.029	0.00245	0.00435	0.349	0.051	0.249	0.448	5.69e-12
98	3	131780356	136953729	RP11-731C17.2		ENSG00000273486	136556180	136557863	lncrna	DBP	-2.648	0.00809	0.0374	-2.139	0.0324	0.0314	-0.392	0.117	-0.623	-0.162	0.000837
99	3	137119952	139119952	FAIM	Fas apoptotic inhibitory molecule	ENSG00000158234	138327448	138352218	protein_coding	DBP	-3.408	0.000654	0.00558	-2.349	0.0188	0.0207	-0.396	0.099	-0.59	-0.201	6.57e-05
102	3	152721493	155707967	ARHGEF26	Rho guanine nucleotide exchange factor (GEF) 26	ENSG00000114790	153838792	153975616	protein_coding	DBP	-5.389	7.09e-08	2.39e-06	-3.625	0.000289	0.000788	-0.858	0.123	-1.1	-0.616	3.68e-12
102	3	152721493	155707967	ARHGEF26	Rho guanine nucleotide exchange factor (GEF) 26	ENSG00000114790	153838792	153975616	protein_coding	SBP	-4.862	1.16e-06	2.79e-05	-3.253	0.00114	0.00243	-1.324	0.215	-1.746	-0.902	7.86e-10
102	3	152721493	155707967	DHX36	DEAH (Asp-Glu-Ala-His) box polypeptide 36	ENSG00000174953	153990335	154042286	protein_coding	DBP	4.981	6.32e-07	1.66e-05	4.285	1.83e-05	8.32e-05	0.672	0.097	0.483	0.861	3.3e-12
102	3	152721493	155707967	DHX36	DEAH (Asp-Glu-Ala-His) box polypeptide 36	ENSG00000174953	153990335	154042286	protein_coding	SBP	4.616	3.92e-06	8.04e-05	3.175	0.0015	0.00303	1.055	0.168	0.727	1.384	3.01e-10
104	3	168100886	170100886	ACTRT3	actin-related protein T3	ENSG00000184378	169484709	169487683	protein_coding	PP	4.888	1.02e-06	2.51e-05	4.312	1.62e-05	7.57e-05	0.936	0.146	0.65	1.222	1.43e-10
104	3	168100886	170100886	ACTRT3	actin-related protein T3	ENSG00000184378	169484709	169487683	protein_coding	SBP	4.121	3.77e-05	0.000545	3.983	6.81e-05	0.000251	1.175	0.218	0.749	1.602	6.63e-08
109	3	193299967	195299967	TMEM44	transmembrane protein 44	ENSG00000145014	194308402	194354418	protein_coding	DBP	-2.689	0.00717	0.0343	-4.482	7.41e-06	3.76e-05	-1.343	0.258	-1.85	-0.837	1.99e-07
109	3	193299967	195299967	TMEM44-AS1	TMEM44 antisense RNA 1	ENSG00000231770	194304740	194310989	lncrna	PP	-2.554	0.0107	0.0456	-2.613	0.00897	0.0119	-0.271	0.069	-0.405	-0.137	7.66e-05
111	4	254930	4451109	CRIPAK	cysteine-rich PAK1 inhibitor	ENSG00000179979	1385340	1389777	protein_coding	PP	-4.026	5.68e-05	0.000773	-2.269	0.0233	0.0245	-0.388	0.071	-0.526	-0.249	3.9e-08
112	4	9095539	11095539	RP11-448G15.3		ENSG00000261490	10069713	10074643	lncrna	PP	2.377	0.0175	0.00336	3.585	0.000337	0.00894	0.387	0.093	0.205	0.569	3.1e-05
112	4	9095539	11095539	RP11-448G15.3		ENSG00000261490	10069713	10074643	lncrna	SBP	2.34	0.0193	0.00366	3.101	0.00193	0.0311	0.517	0.138	0.247	0.787	0.000173
114	4	25785356	27785356	SMIM20	small integral membrane protein 20	ENSG00000250317	25863452	25931496	protein_coding	DBP	3.221	0.00128	0.00947	2.036	0.0418	0.0382	0.13	0.038	0.055	0.205	0.000654
118	4	53799245	55799245	RP11-317M11.1		ENSG00000249341	54525375	54603323	lncrna	DBP	-2.517	0.0118	0.049	-2.009	0.0446	0.0401	-0.265	0.118	-0.496	-0.033	0.0251
118	4	53799245	55799245	RP11-89B16.1		ENSG00000249706	54766038	54783002	lncrna	DBP	-2.994	0.00276	0.0171	-2.484	0.013	0.0157	-0.267	0.102	-0.467	-0.068	0.00854
119	4	56943153	58943153	HOPX	HOP homeobox	ENSG00000171476	57514154	57548065	protein_coding	DBP	-4.477	7.57e-06	0.00014	-2.114	0.0345	0.0329	-0.392	0.091	-0.569	-0.214	1.56e-05
121	4	76414144	78414144	STBD1	starch binding domain 1	ENSG00000118804	77227179	77232752	protein_coding	DBP	-2.785	0.00535	0.0278	-2.928	0.00342	0.00558	-0.306	0.068	-0.439	-0.173	6.59e-06
121	4	76414144	78414144	STBD1	starch binding domain 1	ENSG00000118804	77227179	77232752	protein_coding	SBP	-2.655	0.00793	0.037	-2.897	0.00376	0.00605	-0.557	0.118	-0.789	-0.326	2.44e-06
122	4	80164723	82164723	FGF5	fibroblast growth factor 5	ENSG00000138675	81187753	81257834	protein_coding	SBP	19.622	1.01e-85	1.22e-81	12.983	1.53e-38	9.2e-36	1.785	0.072	1.643	1.926	6.85e-135
122	4	80164723	82164723	FGF5	fibroblast growth factor 5	ENSG00000138675	81187753	81257834	protein_coding	DBP	19.285	7.19e-83	4.32e-79	13.713	8.49e-43	1.02e-39	1.061	0.041	0.98	1.142	1.15e-144
122	4	80164723	82164723	FGF5	fibroblast growth factor 5	ENSG00000138675	81187753	81257834	protein_coding	PP	12.784	2.01e-37	2.19e-34	7.735	1.03e-14	5.65e-13	0.744	0.049	0.647	0.84	5.14e-52
123	4	82925895	84925895	FAM175A	family with sequence similarity 175, member A	ENSG00000163322	84380670	84444501	protein_coding	PP	3.988	6.65e-05	0.000883	1.975	0.0482	0.0427	0.578	0.147	0.289	0.866	8.74e-05
123	4	82925895	84925895	FAM175A	family with sequence similarity 175, member A	ENSG00000163322	84380670	84444501	protein_coding	SBP	3.882	0.000104	0.00129	3.105	0.0019	0.00361	0.975	0.218	0.547	1.402	7.95e-06
123	4	82925895	84925895	THAP9-AS1	THAP9 antisense RNA 1	ENSG00000251022	83814162	83822113	lncrna	PP	5.456	4.87e-08	1.74e-06	3.056	0.00224	0.00411	0.32	0.05	0.222	0.418	1.62e-10
123	4	82925895	84925895	THAP9-AS1	THAP9 antisense RNA 1	ENSG00000251022	83814162	83822113	lncrna	SBP	4.526	6.02e-06	0.000116	3.293	0.000991	0.00217	0.439	0.074	0.295	0.584	2.53e-09
125	4	88750668	90750668	RP11-84C13.2		ENSG00000270720	90040435	90041022	lncrna	DBP	4.219	2.46e-05	0.000377	3.307	0.000942	0.00208	0.599	0.12	0.364	0.834	5.86e-07
125	4	88750668	90750668	RP11-84C13.2		ENSG00000270720	90040435	90041022	lncrna	SBP	2.488	0.0128	0.00255	3.812	0.000138	0.0046	0.85	0.206	0.445	1.255	3.82e-05
125	4	88750668	90750668	TIGD2	tigger transposable element derived 2	ENSG00000180346	90032651	90036050	protein_coding	DBP	3.432	0.0006	0.00524	3.239	0.0012	0.00252	0.313	0.069	0.178	0.447	5.08e-06
127	4	101435265	104769304	BDH2	3-hydroxybutyrate dehydrogenase, type 2	ENSG00000164039	104000592	104021040	protein_coding	DBP	-3.045	0.00232	0.015	-2.153	0.0314	0.0306	-0.203	0.056	-0.312	-0.094	0.000266
127	4	101435265	104769304	CISD2	CDGSH iron sulfur domain 2	ENSG00000145354	103790135	103810399	protein_coding	DBP	5.131	2.87e-07	8.39e-06	5.583	2.37e-08	2.88e-07	0.7	0.091	0.522	0.878	1.31e-14
127	4	101435265	104769304	CISD2	CDGSH iron sulfur domain 2	ENSG00000145354	103790135	103810399	protein_coding	PP	-3.325	0.000884	0.00709	-3.053	0.00227	0.00414	-0.534	0.107	-0.744	-0.325	5.42e-07
127	4	101435265	104769304	FLJ20021	uncharacterized LOC90024	ENSG00000254531	102268937	102270040	others	DBP	4.174	2.99e-05	0.000449	2.545	0.0109	0.0138	0.307	0.069	0.171	0.443	9.8e-06
127	4	101435265	104769304	RP11-10L12.4		ENSG00000246560	103749212	103765232	lncrna	DBP	-4.776	1.79e-06	4.02e-05	-4.727	2.28e-06	1.39e-05	-0.434	0.064	-0.558	-0.309	8.97e-12
127	4	101435265	104769304	RP11-10L12.4		ENSG00000246560	103749212	103765232	lncrna	PP	3.244	0.00118	0.0089	2.677	0.00743	0.0103	0.346	0.076	0.197	0.494	4.89e-06
129	4	108017528	110017528	CYP2U1	cytochrome P450, family 2, subfamily U, polypeptide 1	ENSG00000155016	108852525	108874613	protein_coding	SBP	3.585	0.000336	0.00331	2.227	0.026	0.0265	0.681	0.169	0.35	1.012	5.5e-05
129	4	108017528	110017528	CYP2U1	cytochrome P450, family 2, subfamily U, polypeptide 1	ENSG00000155016	108852525	108874613	protein_coding	PP	2.541	0.0111	0.0467	2.184	0.029	0.0288	0.425	0.114	0.201	0.649	0.000198
130	4	110381638	112381638	ENPEP	glutamyl aminopeptidase (aminopeptidase A)	ENSG00000138792	111286889	111486441	protein_coding	SBP	-4.911	9.07e-07	2.26e-05	-4.338	1.44e-05	6.8e-05	-1.139	0.155	-1.442	-0.836	1.88e-13
130	4	110381638	112381638	ENPEP	glutamyl aminopeptidase (aminopeptidase A)	ENSG00000138792	111286889	111486441	protein_coding	DBP	-4.297	1.73e-05	0.000281	-4.827	1.39e-06	8.83e-06	-0.636	0.088	-0.809	-0.464	4.8e-13
130	4	110381638	112381638	ENPEP	glutamyl aminopeptidase (aminopeptidase A)	ENSG00000138792	111286889	111486441	protein_coding	PP	-3.635	0.000278	0.00288	-2.623	0.00872	0.0117	-0.531	0.107	-0.74	-0.322	6.59e-07
131	4	118958809	121509279	GTF2IP12	general transcription factor IIi pseudogene 12	ENSG00000283050	120329122	120375793	others	DBP	3.571	0.000356	0.00346	2.221	0.0263	0.0268	0.252	0.052	0.149	0.354	1.44e-06
131	4	118958809	121509279	PDE5A	phosphodiesterase 5A, cGMP-specific	ENSG00000138735	120415550	120550146	protein_coding	DBP	4.847	1.26e-06	2.97e-05	2.67	0.00759	0.0105	0.584	0.099	0.391	0.778	3.13e-09
131	4	118958809	121509279	RP11-33B1.1		ENSG00000245958	120375946	120473180	others	DBP	4.804	1.56e-06	3.56e-05	3.031	0.00243	0.00434	0.267	0.043	0.184	0.351	3.53e-10
133	4	137464842	139464842	PCDH18	protocadherin 18	ENSG00000189184	138440072	138453648	protein_coding	SBP	3.557	0.000375	0.0036	3.668	0.000245	0.000693	1.33	0.247	0.846	1.814	7.17e-08
133	4	137464842	139464842	PCDH18	protocadherin 18	ENSG00000189184	138440072	138453648	protein_coding	DBP	2.469	0.0135	0.00267	4.585	4.53e-06	0.000274	0.738	0.141	0.462	1.015	1.69e-07
134	4	143051276	149400256	PRMT9	protein arginine methyltransferase 9	ENSG00000164169	148558936	148605381	protein_coding	DBP	5.512	3.54e-08	1.32e-06	3.104	0.00191	0.00362	0.556	0.1	0.359	0.753	2.96e-08
134	4	143051276	149400256	PRMT9	protein arginine methyltransferase 9	ENSG00000164169	148558936	148605381	protein_coding	SBP	4.475	7.64e-06	0.000141	2.052	0.0402	0.0372	0.689	0.175	0.347	1.032	8.04e-05
134	4	143051276	149400256	RP11-284M14.1		ENSG00000250326	143854348	144106014	lncrna	SBP	5.882	4.06e-09	1.94e-07	2.696	0.00702	0.00987	1.392	0.225	0.951	1.833	6.16e-10
134	4	143051276	149400256	RP11-284M14.1		ENSG00000250326	143854348	144106014	lncrna	DBP	5.109	3.23e-07	9.2e-06	3.797	0.000147	0.000467	0.794	0.129	0.541	1.048	8.17e-10
134	4	143051276	149400256	TMEM184C	transmembrane protein 184C	ENSG00000164168	148538534	148593195	protein_coding	DBP	5.852	4.87e-09	2.25e-07	3.401	0.00067	0.00157	0.513	0.086	0.344	0.683	2.93e-09
134	4	143051276	149400256	TMEM184C	transmembrane protein 184C	ENSG00000164168	148538534	148593195	protein_coding	SBP	4.766	1.88e-06	4.2e-05	2.32	0.0203	0.022	0.636	0.151	0.341	0.932	2.49e-05
135	4	150295085	152295085	RP11-372K14.2		ENSG00000270681	152061143	152062255	lncrna	DBP	-4.584	4.57e-06	9.11e-05	-2.224	0.0262	0.0267	-2.278	0.485	-3.228	-1.327	2.65e-06
136	4	155645513	158678511	CTSO	cathepsin O	ENSG00000256043	156845270	156875069	protein_coding	SBP	-3.43	0.000604	0.00525	-3.331	0.000867	0.00194	-0.683	0.129	-0.935	-0.43	1.17e-07
136	4	155645513	158678511	CTSO	cathepsin O	ENSG00000256043	156845270	156875069	protein_coding	PP	-2.752	0.00592	0.0299	-2.881	0.00396	0.00627	-0.347	0.087	-0.517	-0.177	6.58e-05
136	4	155645513	158678511	CTSO	cathepsin O	ENSG00000256043	156845270	156875069	protein_coding	DBP	-2.74	0.00614	0.0307	-3.116	0.00184	0.00354	-0.374	0.074	-0.52	-0.229	4.56e-07
136	4	155645513	158678511	GUCY1A3	guanylate cyclase 1, soluble, alpha 3	ENSG00000164116	156587863	156653501	protein_coding	DBP	-4.982	6.28e-07	1.66e-05	-4.189	2.8e-05	0.00012	-0.958	0.157	-1.265	-0.651	9.51e-10
136	4	155645513	158678511	GUCY1A3	guanylate cyclase 1, soluble, alpha 3	ENSG00000164116	156587863	156653501	protein_coding	SBP	-4.366	1.27e-05	0.000214	-2.804	0.00505	0.00766	-1.344	0.268	-1.869	-0.819	5.24e-07
136	4	155645513	158678511	RP11-588K22.2		ENSG00000260244	156655600	156658214	lncrna	DBP	-7.909	2.6e-15	4.28e-13	-6.45	1.12e-10	2.8e-09	-1.077	0.105	-1.282	-0.871	1.08e-24
136	4	155645513	158678511	RP11-588K22.2		ENSG00000260244	156655600	156658214	lncrna	SBP	-6.738	1.6e-11	1.25e-09	-4.666	3.07e-06	1.72e-05	-1.491	0.182	-1.848	-1.134	2.87e-16
137	4	168688000	170688000	CBR4	carbonyl reductase 4	ENSG00000145439	169784921	169931426	protein_coding	SBP	-2.544	0.0109	0.0464	-2.372	0.0177	0.0197	-0.459	0.121	-0.697	-0.221	0.000154
138	5	-638852	2279790	CTD-2083E4.6		ENSG00000248925	269973	271631	lncrna	DBP	-2.946	0.00322	0.0193	-2.288	0.0221	0.0235	-0.231	0.067	-0.363	-0.099	0.000619
138	5	-638852	2279790	CTD-2083E4.6		ENSG00000248925	269973	271631	lncrna	SBP	-2.345	0.019	0.00362	-2.979	0.00289	0.0406	-0.424	0.12	-0.659	-0.19	0.000392
138	5	-638852	2279790	CTD-2228K2.7		ENSG00000225138	473351	480999	lncrna	PP	-4.764	1.9e-06	4.24e-05	-2.243	0.0249	0.0257	-0.212	0.052	-0.315	-0.109	5.23e-05
138	5	-638852	2279790	PDCD6	programmed cell death 6	ENSG00000249915	271736	353971	protein_coding	SBP	4.275	1.91e-05	0.000305	3.439	0.000584	0.00141	1.624	0.301	1.035	2.213	6.49e-08
138	5	-638852	2279790	PDCD6	programmed cell death 6	ENSG00000249915	271736	353971	protein_coding	DBP	3.995	6.48e-05	0.000865	3.137	0.00171	0.00337	0.855	0.172	0.518	1.193	6.71e-07
141	5	42824677	44824677	NNT	nicotinamide nucleotide transhydrogenase	ENSG00000112992	43602794	43707507	protein_coding	PP	-4.81	1.51e-06	3.49e-05	-2.702	0.00689	0.00972	-0.895	0.175	-1.239	-0.551	3.37e-07
141	5	42824677	44824677	NNT	nicotinamide nucleotide transhydrogenase	ENSG00000112992	43602794	43707507	protein_coding	SBP	-4.088	4.35e-05	0.000617	-2.623	0.00872	0.0117	-1.219	0.258	-1.724	-0.714	2.22e-06
143	5	54868097	58754005	SETD9	SET domain containing 9	ENSG00000155542	56205087	56221359	protein_coding	DBP	2.773	0.00555	0.0285	2.008	0.0446	0.0401	0.126	0.033	0.062	0.191	0.000123
145	5	63079015	69007803	GTF2H2C	GTF2H2 family member C	ENSG00000183474	68856035	68890550	protein_coding	DBP	-3.275	0.00106	0.00817	-2.328	0.0199	0.0217	-0.698	0.193	-1.075	-0.321	0.000288
145	5	63079015	69007803	GTF2H2C	GTF2H2 family member C	ENSG00000183474	68856035	68890550	protein_coding	SBP	-2.113	0.0346	0.00625	-3.117	0.00183	0.0303	-1.222	0.331	-1.871	-0.573	0.000223
146	5	70506529	73654304	MAP1B	microtubule-associated protein 1B	ENSG00000131711	71403061	71505397	protein_coding	PP	4.295	1.74e-05	0.000282	3.105	0.0019	0.00361	0.542	0.103	0.341	0.744	1.28e-07
146	5	70506529	73654304	UTP15	UTP15, U3 small nucleolar ribonucleoprotein, homolog (S. cerevisiae)	ENSG00000164338	72861268	72879202	protein_coding	DBP	2.725	0.00644	0.0317	3.094	0.00198	0.00369	0.259	0.071	0.12	0.397	0.000259
147	5	74038431	76038431	ANKDD1B	ankyrin repeat and death domain containing 1B	ENSG00000189045	74907284	74967671	protein_coding	DBP	5.885	3.98e-09	1.91e-07	3.716	0.000202	0.000591	0.288	0.041	0.207	0.368	2.85e-12
147	5	74038431	76038431	ANKDD1B	ankyrin repeat and death domain containing 1B	ENSG00000189045	74907284	74967671	protein_coding	SBP	2.735	0.00624	0.031	2.421	0.0155	0.0179	0.228	0.074	0.083	0.373	0.00207
147	5	74038431	76038431	POC5	POC5 centriolar protein	ENSG00000152359	74969949	75013306	protein_coding	DBP	5.55	2.86e-08	1.11e-06	2.977	0.00291	0.00496	0.615	0.092	0.434	0.796	2.81e-11
148	5	76837789	78837789	WDR41	WD repeat domain 41	ENSG00000164253	76721795	76916436	protein_coding	PP	3.483	0.000495	0.00451	2.104	0.0354	0.0335	0.618	0.168	0.289	0.947	0.000229
150	5	95174186	98953719	ERAP1	endoplasmic reticulum aminopeptidase 1	ENSG00000164307	96096514	96122777	protein_coding	DBP	-3.749	0.000178	0.00199	-2.179	0.0293	0.029	-0.31	0.069	-0.446	-0.174	8.3e-06
150	5	95174186	98953719	ERAP2	endoplasmic reticulum aminopeptidase 2	ENSG00000164308	96211643	96255420	protein_coding	DBP	5.393	6.94e-08	2.35e-06	4.724	2.31e-06	1.39e-05	0.167	0.024	0.12	0.214	3.22e-12
150	5	95174186	98953719	ERAP2	endoplasmic reticulum aminopeptidase 2	ENSG00000164308	96211643	96255420	protein_coding	SBP	3.464	0.000532	0.00478	4.08	4.5e-05	0.000179	0.23	0.042	0.148	0.312	4.11e-08
150	5	95174186	98953719	LNPEP	leucyl/cystinyl aminopeptidase	ENSG00000113441	96271098	96373219	protein_coding	DBP	4.599	4.25e-06	8.65e-05	3.662	0.00025	0.000703	0.322	0.054	0.216	0.428	2.77e-09
150	5	95174186	98953719	LNPEP	leucyl/cystinyl aminopeptidase	ENSG00000113441	96271098	96373219	protein_coding	SBP	2.518	0.0118	0.0489	2.998	0.00271	0.00474	0.402	0.095	0.216	0.589	2.3e-05
153	5	118781569	124136656	PPIC	peptidylprolyl isomerase C (cyclophilin C)	ENSG00000168938	122358945	122372436	protein_coding	PP	3.507	0.000453	0.00419	2.576	0.01	0.0128	0.479	0.099	0.286	0.672	1.2e-06
153	5	118781569	124136656	PPIC	peptidylprolyl isomerase C (cyclophilin C)	ENSG00000168938	122358945	122372436	protein_coding	SBP	3.491	0.000481	0.00441	3.166	0.00155	0.00309	0.729	0.147	0.442	1.017	6.42e-07
154	5	126352807	128868199	LINC01184	long intergenic non-protein coding RNA 1184	ENSG00000245937	127276118	127418864	lncrna	SBP	3.839	0.000124	0.00149	4.143	3.43e-05	0.000142	1.001	0.152	0.704	1.299	3.96e-11
154	5	126352807	128868199	LINC01184	long intergenic non-protein coding RNA 1184	ENSG00000245937	127276118	127418864	lncrna	PP	3.601	0.000317	0.00316	5.172	2.32e-07	1.95e-06	0.708	0.103	0.506	0.911	7.04e-12
155	5	130784393	133397351	AC034220.3		ENSG00000233006	131646978	131695802	lncrna	DBP	-4.762	1.91e-06	4.26e-05	-3.856	0.000115	0.000392	-0.355	0.05	-0.453	-0.256	1.58e-12
155	5	130784393	133397351	HSPA4	heat shock 70kDa protein 4	ENSG00000170606	132387654	132442141	protein_coding	DBP	2.209	0.0272	0.00504	2.97	0.00298	0.0414	0.709	0.189	0.339	1.079	0.000176
155	5	130784393	133397351	LEAP2	liver expressed antimicrobial peptide 2	ENSG00000164406	132208014	132210738	protein_coding	DBP	-4.462	8.11e-06	0.000148	-2.391	0.0168	0.0191	-0.302	0.061	-0.422	-0.183	7.49e-07
155	5	130784393	133397351	P4HA2	prolyl 4-hydroxylase, alpha polypeptide II	ENSG00000072682	131527531	131631008	protein_coding	DBP	-4.017	5.9e-05	0.000798	-3.199	0.00138	0.00282	-0.468	0.089	-0.643	-0.293	1.53e-07
155	5	130784393	133397351	PDLIM4	PDZ and LIM domain 4	ENSG00000131435	131593364	131609147	protein_coding	DBP	5.999	1.99e-09	1.01e-07	5.78	7.48e-09	1.06e-07	0.605	0.069	0.469	0.74	2.04e-18
156	5	139086677	142740620	IK	IK cytokine, down-regulator of HLA II	ENSG00000113141	140026643	140042064	protein_coding	SBP	4.231	2.33e-05	0.00036	3.66	0.000252	0.000705	1.456	0.257	0.952	1.96	1.5e-08
156	5	139086677	142740620	IK	IK cytokine, down-regulator of HLA II	ENSG00000113141	140026643	140042064	protein_coding	PP	4.061	4.88e-05	0.000681	3.517	0.000437	0.00112	0.938	0.175	0.595	1.28	8.14e-08
156	5	139086677	142740620	KIAA0141	KIAA0141	ENSG00000081791	141303373	141321612	protein_coding	SBP	-2.701	0.00691	0.0333	-2.695	0.00705	0.00989	-0.771	0.153	-1.07	-0.471	4.58e-07
156	5	139086677	142740620	PCDHA10	protocadherin alpha 10	ENSG00000250120	140235468	140391929	protein_coding	DBP	4.298	1.72e-05	0.00028	2.472	0.0134	0.016	0.395	0.084	0.23	0.56	2.85e-06
156	5	139086677	142740620	PCDHA10	protocadherin alpha 10	ENSG00000250120	140235468	140391929	protein_coding	SBP	3.984	6.79e-05	0.000899	2.516	0.0119	0.0147	0.718	0.149	0.426	1.009	1.39e-06
156	5	139086677	142740620	PCDHA4	protocadherin alpha 4	ENSG00000204967	140186514	140391929	protein_coding	SBP	4.988	6.12e-07	1.62e-05	3.959	7.52e-05	0.000274	0.706	0.108	0.493	0.918	7.4e-11
156	5	139086677	142740620	PCDHA4	protocadherin alpha 4	ENSG00000204967	140186514	140391929	protein_coding	PP	4.683	2.82e-06	6.03e-05	2.675	0.00747	0.0104	0.395	0.074	0.251	0.539	7.98e-08
156	5	139086677	142740620	PCDHA4	protocadherin alpha 4	ENSG00000204967	140186514	140391929	protein_coding	DBP	3.136	0.00172	0.0119	2.979	0.0029	0.00494	0.28	0.062	0.159	0.402	6.34e-06
156	5	139086677	142740620	PCDHA7	protocadherin alpha 7	ENSG00000204963	140213833	140391929	protein_coding	PP	3.6	0.000318	0.00317	2.672	0.00755	0.0105	0.743	0.169	0.412	1.074	1.07e-05
156	5	139086677	142740620	PCDHA7	protocadherin alpha 7	ENSG00000204963	140213833	140391929	protein_coding	SBP	3.232	0.00123	0.00918	3.244	0.00118	0.00248	1.164	0.249	0.676	1.652	2.95e-06
156	5	139086677	142740620	SRA1	steroid receptor RNA activator 1	ENSG00000213523	139916925	139937895	protein_coding	PP	-2.709	0.00674	0.0327	-2.483	0.013	0.0157	-0.156	0.04	-0.235	-0.077	0.000114
159	5	171192350	174377636	HMP19	HMP19 protein	ENSG00000170091	173472607	173670504	protein_coding	DBP	-6.61	3.85e-11	2.69e-09	-5.173	2.3e-07	1.95e-06	-0.441	0.049	-0.537	-0.344	2.62e-19
159	5	171192350	174377636	HMP19	HMP19 protein	ENSG00000170091	173472607	173670504	protein_coding	SBP	-4.308	1.65e-05	0.000269	-3.247	0.00117	0.00246	-0.49	0.086	-0.658	-0.321	1.23e-08
160	5	175731452	177731452	PRELID1	PRELI domain containing 1	ENSG00000169230	176730775	176733960	protein_coding	DBP	4.045	5.24e-05	0.000724	3.774	0.00016	0.0005	0.192	0.032	0.129	0.255	2.3e-09
160	5	175731452	177731452	RAB24	RAB24, member RAS oncogene family	ENSG00000169228	176728199	176730745	protein_coding	DBP	3.398	0.000678	0.00574	3.373	0.000742	0.00171	0.417	0.077	0.265	0.569	7.34e-08
160	5	175731452	177731452	RP11-843P14.1		ENSG00000251414	175781209	175783171	lncrna	SBP	-2.664	0.00773	0.0363	-2.744	0.00607	0.00885	-1.852	0.452	-2.737	-0.967	4.12e-05
161	5	178411477	180411477	RNF130	ring finger protein 130	ENSG00000113269	179338651	179499118	protein_coding	SBP	5.162	2.44e-07	7.26e-06	3.764	0.000167	0.000514	1.568	0.229	1.119	2.016	7.26e-12
161	5	178411477	180411477	RNF130	ring finger protein 130	ENSG00000113269	179338651	179499118	protein_coding	PP	5.027	4.98e-07	1.36e-05	3.669	0.000243	0.00069	0.998	0.154	0.696	1.3	9.57e-11
161	5	178411477	180411477	RNF130	ring finger protein 130	ENSG00000113269	179338651	179499118	protein_coding	DBP	3.05	0.00229	0.0149	2.167	0.0303	0.0297	0.567	0.132	0.308	0.826	1.79e-05
162	6	613686	2613686	FOXCUT	FOXC1 upstream transcript (non-protein coding)	ENSG00000280916	1605766	1606314	others	SBP	4.027	5.66e-05	0.000772	2.849	0.00439	0.00684	1.924	0.423	1.095	2.752	5.31e-06
162	6	613686	2613686	FOXCUT	FOXC1 upstream transcript (non-protein coding)	ENSG00000280916	1605766	1606314	others	DBP	3.593	0.000327	0.00324	4.061	4.88e-05	0.00019	1.18	0.241	0.708	1.653	9.83e-07
163	6	6211818	9224648	RP3-512B11.3		ENSG00000261189	7540684	7541571	lncrna	PP	-2.757	0.00584	0.0296	-3.079	0.00208	0.00384	-0.413	0.092	-0.593	-0.233	7e-06
164	6	11295987	13903957	GFOD1	glucose-fructose oxidoreductase domain containing 1	ENSG00000145990	13358062	13487894	protein_coding	SBP	4.244	2.2e-05	0.000345	2.453	0.0142	0.0168	1.019	0.227	0.574	1.463	6.97e-06
164	6	11295987	13903957	GFOD1	glucose-fructose oxidoreductase domain containing 1	ENSG00000145990	13358062	13487894	protein_coding	PP	3.253	0.00114	0.00868	1.984	0.0472	0.042	0.464	0.155	0.16	0.767	0.00273
166	6	25091179	27091179	ABT1	activator of basal transcription 1	ENSG00000146109	26597180	26600972	protein_coding	DBP	5.834	5.42e-09	2.46e-07	2.723	0.00646	0.00924	0.953	0.142	0.675	1.232	2e-11
166	6	25091179	27091179	BTN2A3P	butyrophilin, subfamily 2, member A3, pseudogene	ENSG00000124549	26421619	26432611	others	SBP	-3.846	0.00012	0.00145	-2.254	0.0242	0.0252	-0.628	0.125	-0.873	-0.382	5.37e-07
166	6	25091179	27091179	BTN3A2	butyrophilin, subfamily 3, member A2	ENSG00000186470	26365387	26378548	protein_coding	DBP	6.083	1.18e-09	6.26e-08	4.704	2.55e-06	1.51e-05	0.316	0.039	0.239	0.393	6.89e-16
166	6	25091179	27091179	BTN3A2	butyrophilin, subfamily 3, member A2	ENSG00000186470	26365387	26378548	protein_coding	SBP	2.767	0.00565	0.0289	2.944	0.00324	0.00536	0.311	0.072	0.169	0.452	1.72e-05
166	6	25091179	27091179	BTN3A3	butyrophilin, subfamily 3, member A3	ENSG00000111801	26440700	26453643	protein_coding	SBP	-2.721	0.00651	0.032	-2.235	0.0254	0.0261	-0.764	0.194	-1.143	-0.384	7.98e-05
166	6	25091179	27091179	CTA-14H9.5		ENSG00000261353	26527291	26527632	lncrna	SBP	4.125	3.71e-05	0.000537	2.58	0.00988	0.0127	0.36	0.067	0.229	0.49	6.73e-08
166	6	25091179	27091179	HIST1H3E	histone cluster 1, H3e	ENSG00000274750	26224427	26227701	protein_coding	DBP	5.228	1.71e-07	5.33e-06	4.916	8.84e-07	6.12e-06	0.711	0.095	0.525	0.897	6.29e-14
166	6	25091179	27091179	HIST1H3E	histone cluster 1, H3e	ENSG00000274750	26224427	26227701	protein_coding	SBP	4.241	2.22e-05	0.000348	4.252	2.12e-05	9.37e-05	1.029	0.164	0.708	1.35	3.45e-10
166	6	25091179	27091179	HMGN4	high mobility group nucleosomal binding domain 4	ENSG00000182952	26538633	26546482	protein_coding	SBP	-4.679	2.88e-06	6.14e-05	-2.611	0.00903	0.0119	-0.919	0.155	-1.222	-0.616	2.8e-09
166	6	25091179	27091179	LINC00240	long intergenic non-protein coding RNA 240	ENSG00000224843	26924771	26991703	lncrna	PP	5.083	3.71e-07	1.04e-05	3.09	0.002	0.00373	0.887	0.127	0.639	1.135	2.39e-12
166	6	25091179	27091179	LRRC16A	leucine rich repeat containing 16A	ENSG00000079691	25279306	25620758	protein_coding	DBP	4.753	2e-06	4.43e-05	3.237	0.00121	0.00253	0.55	0.09	0.373	0.726	1.04e-09
166	6	25091179	27091179	LRRC16A	leucine rich repeat containing 16A	ENSG00000079691	25279306	25620758	protein_coding	SBP	2.009	0.0446	0.00789	3.277	0.00105	0.021	0.566	0.157	0.258	0.874	0.00032
166	6	25091179	27091179	SLC17A1	solute carrier family 17 (organic anion transporter), member 1	ENSG00000124568	25783125	25832287	protein_coding	DBP	7.303	2.82e-13	3e-11	4.527	5.97e-06	3.13e-05	1.565	0.181	1.209	1.92	5.79e-18
166	6	25091179	27091179	SLC17A1	solute carrier family 17 (organic anion transporter), member 1	ENSG00000124568	25783125	25832287	protein_coding	SBP	6.682	2.35e-11	1.77e-09	3.916	9.01e-05	0.000318	2.409	0.317	1.786	3.031	3.27e-14
166	6	25091179	27091179	SLC17A3	solute carrier family 17 (organic anion transporter), member 3	ENSG00000124564	25833294	25882514	protein_coding	DBP	9.756	1.75e-22	8.08e-20	6.999	2.58e-12	9.7e-11	1.1	0.09	0.923	1.277	3.49e-34
166	6	25091179	27091179	SLC17A3	solute carrier family 17 (organic anion transporter), member 3	ENSG00000124564	25833294	25882514	protein_coding	SBP	5.95	2.68e-09	1.34e-07	5.467	4.58e-08	4.92e-07	1.374	0.17	1.041	1.708	6.95e-16
167	6	30708147	32708147	ATF6B	activating transcription factor 6 beta	ENSG00000213676	32065953	32096030	protein_coding	SBP	8.258	1.48e-16	2.92e-14	8.173	3.02e-16	2.14e-14	4.014	0.327	3.373	4.655	1.29e-34
167	6	30708147	32708147	ATF6B	activating transcription factor 6 beta	ENSG00000213676	32065953	32096030	protein_coding	PP	7.775	7.56e-15	1.14e-12	6.571	5.01e-11	1.4e-09	2.463	0.22	2.031	2.895	5.25e-29
167	6	30708147	32708147	ATF6B	activating transcription factor 6 beta	ENSG00000213676	32065953	32096030	protein_coding	DBP	5.156	2.53e-07	7.49e-06	6.523	6.91e-11	1.85e-09	1.554	0.19	1.18	1.927	3.34e-16
167	6	30708147	32708147	C4A	complement component 4A (Rodgers blood group)	ENSG00000244731	31949801	31970458	protein_coding	PP	-7.228	4.91e-13	4.96e-11	-6.342	2.27e-10	4.83e-09	-1.228	0.121	-1.465	-0.991	2.58e-24
167	6	30708147	32708147	C4A	complement component 4A (Rodgers blood group)	ENSG00000244731	31949801	31970458	protein_coding	SBP	-3.508	0.000452	0.00419	-6.005	1.92e-09	3.25e-08	-1.263	0.19	-1.636	-0.89	3.29e-11
167	6	30708147	32708147	C4A-AS1	C4A antisense RNA 1	ENSG00000233627	31967753	31971298	lncrna	DBP	8.246	1.63e-16	3.12e-14	3.1	0.00194	0.00364	0.816	0.097	0.626	1.006	3.48e-17
167	6	30708147	32708147	C4B-AS1	C4B antisense RNA 1	ENSG00000229776	32000490	32004035	lncrna	DBP	8.247	1.62e-16	3.12e-14	3.105	0.0019	0.00361	0.817	0.097	0.627	1.007	3.29e-17
167	6	30708147	32708147	CCHCR1	coiled-coil alpha-helical rod protein 1	ENSG00000204536	31110216	31126015	protein_coding	SBP	-3.637	0.000275	0.00285	-5.231	1.68e-07	1.46e-06	-0.574	0.09	-0.751	-0.398	1.68e-10
167	6	30708147	32708147	CCHCR1	coiled-coil alpha-helical rod protein 1	ENSG00000204536	31110216	31126015	protein_coding	DBP	-3.023	0.0025	0.0159	-3.293	0.000992	0.00217	-0.233	0.049	-0.329	-0.136	2.16e-06
167	6	30708147	32708147	CCHCR1	coiled-coil alpha-helical rod protein 1	ENSG00000204536	31110216	31126015	protein_coding	PP	-2.833	0.00462	0.025	-4.715	2.42e-06	1.44e-05	-0.337	0.064	-0.462	-0.213	1.13e-07
167	6	30708147	32708147	CSNK2B	casein kinase 2, beta polypeptide	ENSG00000204435	31633013	31638120	protein_coding	PP	-5.851	4.9e-09	2.26e-07	-2.141	0.0323	0.0313	-1.216	0.218	-1.643	-0.79	2.31e-08
167	6	30708147	32708147	CSNK2B	casein kinase 2, beta polypeptide	ENSG00000204435	31633013	31638120	protein_coding	SBP	-4.852	1.22e-06	2.9e-05	-3.996	6.46e-05	0.000239	-1.776	0.303	-2.37	-1.181	4.74e-09
167	6	30708147	32708147	CYP21A1P	cytochrome P450, family 21, subfamily A, polypeptide 1 pseudogene	ENSG00000204338	31973413	31976228	others	SBP	7.128	1.02e-12	9.77e-11	7.562	3.98e-14	1.92e-12	1.242	0.111	1.024	1.46	5.8e-29
167	6	30708147	32708147	CYP21A1P	cytochrome P450, family 21, subfamily A, polypeptide 1 pseudogene	ENSG00000204338	31973413	31976228	others	DBP	6.579	4.74e-11	3.24e-09	6.433	1.25e-10	2.96e-09	0.629	0.063	0.506	0.752	1.09e-23
167	6	30708147	32708147	CYP21A1P	cytochrome P450, family 21, subfamily A, polypeptide 1 pseudogene	ENSG00000204338	31973413	31976228	others	PP	5.003	5.63e-07	1.51e-05	5.406	6.45e-08	6.64e-07	0.604	0.077	0.453	0.756	4.7e-15
167	6	30708147	32708147	CYP21A2	cytochrome P450, family 21, subfamily A, polypeptide 2	ENSG00000231852	32006042	32009447	protein_coding	DBP	8.884	6.44e-19	1.68e-16	6.19	6.01e-10	1.17e-08	0.68	0.062	0.558	0.801	5.4e-28
167	6	30708147	32708147	CYP21A2	cytochrome P450, family 21, subfamily A, polypeptide 2	ENSG00000231852	32006042	32009447	protein_coding	SBP	7.907	2.63e-15	4.28e-13	6.258	3.89e-10	7.8e-09	1.183	0.111	0.966	1.401	1.5e-26
167	6	30708147	32708147	CYP21A2	cytochrome P450, family 21, subfamily A, polypeptide 2	ENSG00000231852	32006042	32009447	protein_coding	PP	4.254	2.1e-05	0.000331	4.437	9.11e-06	4.53e-05	0.527	0.078	0.375	0.679	1.06e-11
167	6	30708147	32708147	DXO	decapping exoribonuclease	ENSG00000204348	31937587	31940069	protein_coding	PP	2.938	0.0033	0.0196	3.609	0.000307	0.000825	1.408	0.267	0.885	1.931	1.33e-07
167	6	30708147	32708147	DXO	decapping exoribonuclease	ENSG00000204348	31937587	31940069	protein_coding	SBP	2.036	0.0417	0.00743	3.401	0.000671	0.015	1.502	0.387	0.744	2.261	0.000104
167	6	30708147	32708147	HCG23	HLA complex group 23 (non-protein coding)	ENSG00000228962	32358287	32361463	lncrna	SBP	2.541	0.0111	0.0467	2.934	0.00335	0.00549	1.269	0.24	0.799	1.739	1.19e-07
167	6	30708147	32708147	HLA-B	major histocompatibility complex, class I, B	ENSG00000234745	31321649	31324965	protein_coding	DBP	-2.33	0.0198	0.00375	-3.019	0.00254	0.0377	-0.193	0.048	-0.287	-0.099	5.99e-05
167	6	30708147	32708147	HLA-C	major histocompatibility complex, class I, C	ENSG00000204525	31236526	31239907	protein_coding	DBP	-8.459	2.71e-17	6.38e-15	-3.695	0.00022	0.00063	-0.278	0.031	-0.339	-0.217	3.06e-19
167	6	30708147	32708147	HLA-DQA1	major histocompatibility complex, class II, DQ alpha 1	ENSG00000196735	32595956	32614839	protein_coding	SBP	-2.731	0.00632	0.0313	-4.14	3.47e-05	0.000143	-0.431	0.077	-0.582	-0.281	1.81e-08
167	6	30708147	32708147	HLA-DQA1	major histocompatibility complex, class II, DQ alpha 1	ENSG00000196735	32595956	32614839	protein_coding	PP	-2.197	0.028	0.00518	-3.749	0.000178	0.00549	-0.261	0.052	-0.362	-0.16	4.19e-07
167	6	30708147	32708147	HLA-DQB1	major histocompatibility complex, class II, DQ beta 1	ENSG00000179344	32627244	32636160	protein_coding	PP	-4.59	4.43e-06	8.88e-05	-2.627	0.00862	0.0116	-0.337	0.055	-0.446	-0.229	1.18e-09
167	6	30708147	32708147	HLA-DQB1	major histocompatibility complex, class II, DQ beta 1	ENSG00000179344	32627244	32636160	protein_coding	SBP	-3.41	0.000649	0.00556	-2.986	0.00282	0.00486	-0.433	0.081	-0.591	-0.274	8.55e-08
167	6	30708147	32708147	HLA-DQB1-AS1	HLA-DQB1 antisense RNA 1	ENSG00000223534	32627657	32628506	lncrna	SBP	-4.82	1.44e-06	3.34e-05	-4.819	1.45e-06	9.11e-06	-0.505	0.068	-0.638	-0.372	8.76e-14
167	6	30708147	32708147	HLA-DQB1-AS1	HLA-DQB1 antisense RNA 1	ENSG00000223534	32627657	32628506	lncrna	PP	-3.982	6.83e-05	0.000904	-3.242	0.00119	0.00249	-0.263	0.045	-0.352	-0.174	6.61e-09
167	6	30708147	32708147	HLA-DQB1-AS1	HLA-DQB1 antisense RNA 1	ENSG00000223534	32627657	32628506	lncrna	DBP	-3.71	0.000208	0.00226	-3.816	0.000136	0.00044	-0.224	0.039	-0.301	-0.147	1.14e-08
167	6	30708147	32708147	HLA-DRB1	major histocompatibility complex, class II, DR beta 1	ENSG00000196126	32520767	32557625	protein_coding	DBP	-4.895	9.83e-07	2.43e-05	-3.199	0.00138	0.00282	-0.247	0.037	-0.32	-0.174	4.28e-11
167	6	30708147	32708147	HLA-DRB1	major histocompatibility complex, class II, DR beta 1	ENSG00000196126	32520767	32557625	protein_coding	SBP	-3.461	0.000539	0.00482	-3.707	0.000209	0.00061	-0.417	0.067	-0.547	-0.286	3.93e-10
167	6	30708147	32708147	HLA-DRB5	major histocompatibility complex, class II, DR beta 5	ENSG00000198502	32485120	32498064	protein_coding	PP	-3.806	0.000141	0.00165	-2.345	0.0191	0.0209	-0.22	0.04	-0.298	-0.141	4.54e-08
167	6	30708147	32708147	HLA-DRB5	major histocompatibility complex, class II, DR beta 5	ENSG00000198502	32485120	32498064	protein_coding	SBP	-3.015	0.00257	0.0162	-2.691	0.00713	0.00998	-0.291	0.061	-0.41	-0.172	1.56e-06
167	6	30708147	32708147	HLA-DRB6	major histocompatibility complex, class II, DR beta 6 (pseudogene)	ENSG00000229391	32520490	32527799	others	PP	3.342	0.00083	0.00675	3.516	0.000438	0.00112	0.235	0.038	0.16	0.31	7.34e-10
167	6	30708147	32708147	HLA-DRB6	major histocompatibility complex, class II, DR beta 6 (pseudogene)	ENSG00000229391	32520490	32527799	others	SBP	3.051	0.00228	0.0149	3.826	0.00013	0.000427	0.334	0.057	0.222	0.446	5.25e-09
167	6	30708147	32708147	LY6G5C	lymphocyte antigen 6 complex, locus G5C	ENSG00000204428	31644461	31651817	protein_coding	PP	9.407	5.09e-21	1.8e-18	4.863	1.15e-06	7.55e-06	2.005	0.194	1.625	2.386	5.36e-25
167	6	30708147	32708147	LY6G5C	lymphocyte antigen 6 complex, locus G5C	ENSG00000204428	31644461	31651817	protein_coding	SBP	6.43	1.28e-10	8.14e-09	5.476	4.35e-08	4.76e-07	2.265	0.284	1.708	2.822	1.57e-15
167	6	30708147	32708147	MCCD1	mitochondrial coiled-coil domain 1	ENSG00000204511	31496494	31498009	protein_coding	PP	6.132	8.66e-10	4.71e-08	3.334	0.000855	0.00192	0.973	0.139	0.701	1.244	2.34e-12
167	6	30708147	32708147	MCCD1	mitochondrial coiled-coil domain 1	ENSG00000204511	31496494	31498009	protein_coding	SBP	3.213	0.00131	0.00967	2.794	0.0052	0.00785	0.78	0.204	0.38	1.179	0.000133
167	6	30708147	32708147	NOTCH4	notch 4	ENSG00000204301	32162620	32191844	protein_coding	PP	-7.466	8.29e-14	9.97e-12	-4.69	2.73e-06	1.58e-05	-0.664	0.065	-0.792	-0.536	3.03e-24
167	6	30708147	32708147	NOTCH4	notch 4	ENSG00000204301	32162620	32191844	protein_coding	SBP	-4.982	6.3e-07	1.66e-05	-4.66	3.16e-06	1.76e-05	-0.751	0.098	-0.942	-0.559	1.67e-14
167	6	30708147	32708147	PRRT1	proline-rich transmembrane protein 1	ENSG00000204314	32116136	32122150	protein_coding	DBP	7.389	1.48e-13	1.66e-11	5.492	3.99e-08	4.44e-07	1.827	0.186	1.462	2.193	1.11e-22
167	6	30708147	32708147	PRRT1	proline-rich transmembrane protein 1	ENSG00000204314	32116136	32122150	protein_coding	SBP	7.078	1.47e-12	1.34e-10	6.02	1.74e-09	3e-08	3.406	0.326	2.767	4.046	1.73e-25
167	6	30708147	32708147	PRRT1	proline-rich transmembrane protein 1	ENSG00000204314	32116136	32122150	protein_coding	PP	4.284	1.83e-05	0.000293	4.453	8.45e-06	4.27e-05	1.618	0.222	1.183	2.053	3.04e-13
167	6	30708147	32708147	RNF5	ring finger protein 5, E3 ubiquitin protein ligase	ENSG00000204308	32146131	32148570	protein_coding	DBP	5.884	4.01e-09	1.92e-07	2.427	0.0152	0.0178	0.457	0.074	0.313	0.601	5.2e-10
167	6	30708147	32708147	SFTA2	surfactant associated 2	ENSG00000196260	30899130	30923413	protein_coding	DBP	-4.418	9.97e-06	0.000176	-2.596	0.00942	0.0123	-1.022	0.236	-1.485	-0.559	1.5e-05
167	6	30708147	32708147	SKIV2L	SKI2 homolog, superkiller viralicidic activity 2-like	ENSG00000204351	31926857	31937532	protein_coding	DBP	5.756	8.61e-09	3.71e-07	2.762	0.00574	0.00852	0.685	0.116	0.458	0.913	3.53e-09
167	6	30708147	32708147	SKIV2L	SKI2 homolog, superkiller viralicidic activity 2-like	ENSG00000204351	31926857	31937532	protein_coding	SBP	3.247	0.00117	0.00882	2.517	0.0118	0.0146	0.906	0.209	0.497	1.316	1.45e-05
167	6	30708147	32708147	TNXA	tenascin XA (pseudogene)	ENSG00000248290	31976391	31980249	others	PP	-4.082	4.47e-05	0.000632	-2.528	0.0115	0.0143	-0.564	0.1	-0.759	-0.369	1.53e-08
167	6	30708147	32708147	TNXA	tenascin XA (pseudogene)	ENSG00000248290	31976391	31980249	others	SBP	-3.711	0.000207	0.00226	-2.76	0.00578	0.00855	-0.781	0.151	-1.077	-0.485	2.29e-07
167	6	30708147	32708147	VARS2	valyl-tRNA synthetase 2, mitochondrial	ENSG00000137411	30876019	30894236	protein_coding	SBP	3.852	0.000117	0.00142	2.848	0.0044	0.00684	0.291	0.057	0.179	0.403	3.43e-07
167	6	30708147	32708147	VARS2	valyl-tRNA synthetase 2, mitochondrial	ENSG00000137411	30876019	30894236	protein_coding	DBP	3.368	0.000758	0.00628	2.472	0.0134	0.016	0.147	0.033	0.083	0.211	5.98e-06
167	6	30708147	32708147	VARS2	valyl-tRNA synthetase 2, mitochondrial	ENSG00000137411	30876019	30894236	protein_coding	PP	2.853	0.00433	0.0239	2.264	0.0236	0.0247	0.147	0.039	0.071	0.223	0.000141
167	6	30708147	32708147	XXbac-BPG299F13.17		ENSG00000272501	31162977	31165814	lncrna	DBP	-4.508	6.54e-06	0.000124	-2.382	0.0172	0.0194	-0.337	0.063	-0.46	-0.214	7.99e-08
167	6	30708147	32708147	XXbac-BPG299F13.17		ENSG00000272501	31162977	31165814	lncrna	SBP	-3.35	0.000808	0.00662	-3.161	0.00157	0.00313	-0.572	0.115	-0.798	-0.347	6.42e-07
168	6	33244132	35244132	GGNBP1	gametogenetin binding protein 1 (pseudogene)	ENSG00000204188	33507823	33556803	others	DBP	3.857	0.000115	0.0014	3.277	0.00105	0.00227	0.947	0.179	0.596	1.298	1.2e-07
168	6	33244132	35244132	RPS10	ribosomal protein S10	ENSG00000124614	34385231	34393902	protein_coding	SBP	-1.98	0.0477	0.0084	-3.268	0.00108	0.0214	-0.957	0.266	-1.478	-0.437	0.000313
168	6	33244132	35244132	RPS18	ribosomal protein S18	ENSG00000231500	33239787	33244287	protein_coding	DBP	-4.14	3.47e-05	0.000506	-2.358	0.0184	0.0204	-0.288	0.062	-0.41	-0.166	4.01e-06
171	6	42308363	44809802	CRIP3	cysteine-rich protein 3	ENSG00000146215	43267448	43276535	protein_coding	PP	6.356	2.07e-10	1.27e-08	4.99	6.04e-07	4.35e-06	1.817	0.2	1.425	2.21	1.06e-19
171	6	42308363	44809802	CRIP3	cysteine-rich protein 3	ENSG00000146215	43267448	43276535	protein_coding	SBP	6.065	1.32e-09	7e-08	6.138	8.34e-10	1.52e-08	2.994	0.295	2.416	3.572	3.22e-24
171	6	42308363	44809802	CRIP3	cysteine-rich protein 3	ENSG00000146215	43267448	43276535	protein_coding	DBP	3.054	0.00226	0.0147	4.832	1.35e-06	8.67e-06	1.186	0.17	0.853	1.518	2.7e-12
171	6	42308363	44809802	ZNF318	zinc finger protein 318	ENSG00000171467	43274872	43337216	protein_coding	PP	-5.46	4.76e-08	1.71e-06	-4.231	2.32e-05	0.000102	-1.045	0.135	-1.309	-0.78	1.03e-14
171	6	42308363	44809802	ZNF318	zinc finger protein 318	ENSG00000171467	43274872	43337216	protein_coding	SBP	-5.142	2.72e-07	7.98e-06	-4.905	9.35e-07	6.29e-06	-1.666	0.199	-2.056	-1.277	5.23e-17
171	6	42308363	44809802	ZNF318	zinc finger protein 318	ENSG00000171467	43274872	43337216	protein_coding	DBP	-2.51	0.0121	0.0497	-3.612	0.000304	0.000821	-0.629	0.114	-0.853	-0.406	3.31e-08
173	6	52994626	54994626	TINAG	tubulointerstitial nephritis antigen	ENSG00000137251	54172657	54254950	protein_coding	SBP	3.528	0.000418	0.00392	2.42	0.0155	0.0179	1.116	0.259	0.608	1.625	1.69e-05
173	6	52994626	54994626	TINAG	tubulointerstitial nephritis antigen	ENSG00000137251	54172657	54254950	protein_coding	PP	3.409	0.000653	0.00558	2.785	0.00536	0.00806	0.932	0.176	0.586	1.278	1.26e-07
174	6	55102780	57102780	COL21A1	collagen, type XXI, alpha 1	ENSG00000124749	55921388	56258892	protein_coding	PP	-8.374	5.57e-17	1.24e-14	-3.391	0.000696	0.00161	-2.867	0.327	-3.508	-2.226	1.87e-18
176	6	78655477	83281417	IRAK1BP1	interleukin-1 receptor-associated kinase 1 binding protein 1	ENSG00000146243	79577189	79656157	protein_coding	DBP	6.467	9.97e-11	6.41e-09	5.533	3.15e-08	3.69e-07	0.48	0.051	0.381	0.579	2.89e-21
176	6	78655477	83281417	IRAK1BP1	interleukin-1 receptor-associated kinase 1 binding protein 1	ENSG00000146243	79577189	79656157	protein_coding	SBP	5.913	3.35e-09	1.65e-07	3.585	0.000338	0.000893	0.663	0.088	0.489	0.836	6.41e-14
176	6	78655477	83281417	PHIP	pleckstrin homology domain interacting protein	ENSG00000146247	79645584	79787953	protein_coding	SBP	3.624	0.00029	0.00297	3.039	0.00237	0.00428	2.178	0.382	1.429	2.927	1.21e-08
176	6	78655477	83281417	PHIP	pleckstrin homology domain interacting protein	ENSG00000146247	79645584	79787953	protein_coding	DBP	2.965	0.00303	0.0184	3.726	0.000194	0.00057	1.27	0.219	0.84	1.701	7.05e-09
177	6	84283253	86283253	TBX18	T-box 18	ENSG00000112837	85397069	85474237	protein_coding	PP	-2.9	0.00373	0.0215	-3.114	0.00185	0.00354	-1.38	0.289	-1.945	-0.814	1.74e-06
181	6	115313931	120113317	RP11-351A11.1		ENSG00000253194	119255950	119352706	lncrna	DBP	4.16	3.18e-05	0.000471	3.813	0.000137	0.000443	0.197	0.035	0.129	0.265	1.47e-08
183	6	125228512	128115454	NCOA7	nuclear receptor coactivator 7	ENSG00000111912	126102307	126253176	protein_coding	SBP	3.249	0.00116	0.00879	5.991	2.08e-09	3.48e-08	0.598	0.089	0.423	0.773	2.29e-11
183	6	125228512	128115454	NCOA7	nuclear receptor coactivator 7	ENSG00000111912	126102307	126253176	protein_coding	DBP	2.94	0.00328	0.0195	3.489	0.000485	0.0012	0.255	0.051	0.154	0.356	7.5e-07
183	6	125228512	128115454	NCOA7	nuclear receptor coactivator 7	ENSG00000111912	126102307	126253176	protein_coding	PP	2.296	0.0216	0.00407	5.16	2.47e-07	2.37e-05	0.317	0.061	0.198	0.436	1.67e-07
184	6	130311909	132311909	SMLR1	small leucine-rich protein 1	ENSG00000256162	131148546	131158275	protein_coding	SBP	-3.465	0.000531	0.00477	-3.935	8.33e-05	0.000299	-0.312	0.059	-0.427	-0.197	1.06e-07
184	6	130311909	132311909	SMLR1	small leucine-rich protein 1	ENSG00000256162	131148546	131158275	protein_coding	PP	-2.477	0.0132	0.00261	-4.923	8.52e-07	6.88e-05	-0.206	0.04	-0.284	-0.128	2.29e-07
185	6	134119089	136119089	TCF21	transcription factor 21	ENSG00000118526	134210276	134216691	protein_coding	DBP	-4.991	6.01e-07	1.6e-05	-2.518	0.0118	0.0146	-0.702	0.128	-0.954	-0.451	4.53e-08
185	6	134119089	136119089	TCF21	transcription factor 21	ENSG00000118526	134210276	134216691	protein_coding	SBP	-4.499	6.83e-06	0.000129	-2.986	0.00283	0.00486	-1.342	0.226	-1.786	-0.899	2.89e-09
190	6	158699125	162712235	SLC22A3	solute carrier family 22 (organic cation transporter), member 3	ENSG00000146477	160769300	160873613	protein_coding	PP	3.584	0.000338	0.00332	4.298	1.73e-05	7.93e-05	1.141	0.18	0.787	1.494	2.52e-10
190	6	158699125	162712235	SLC22A3	solute carrier family 22 (organic cation transporter), member 3	ENSG00000146477	160769300	160873613	protein_coding	SBP	2.146	0.0319	0.00582	3.671	0.000242	0.00698	1.254	0.267	0.731	1.777	2.61e-06
192	6	168016615	170587103	SMOC2	SPARC related modular calcium binding 2	ENSG00000112562	168841831	169069613	protein_coding	PP	-2.542	0.011	0.0466	-3.798	0.000146	0.000467	-0.66	0.15	-0.954	-0.367	1.04e-05
193	7	195692	3512545	AC091729.9		ENSG00000229043	1200010	1204903	lncrna	DBP	-4.76	1.94e-06	4.3e-05	-2.416	0.0157	0.018	-0.172	0.029	-0.229	-0.116	2.73e-09
193	7	195692	3512545	GNA12	guanine nucleotide binding protein (G protein) alpha 12	ENSG00000146535	2767746	2883958	protein_coding	DBP	3.152	0.00162	0.0114	2.639	0.00832	0.0113	0.435	0.087	0.264	0.606	6.12e-07
193	7	195692	3512545	ZFAND2A	zinc finger, AN1-type domain 2A	ENSG00000178381	1191707	1200395	protein_coding	DBP	-5.525	3.3e-08	1.23e-06	-2.825	0.00472	0.00727	-0.198	0.03	-0.256	-0.139	3.34e-11
195	7	6290732	8290732	C1GALT1	core 1 synthase, glycoprotein-N-acetylgalactosamine 3-beta-galactosyltransferase 1	ENSG00000106392	7196565	7288282	protein_coding	DBP	4.974	6.58e-07	1.72e-05	2.421	0.0155	0.0179	0.306	0.057	0.194	0.418	9.02e-08
195	7	6290732	8290732	C1GALT1	core 1 synthase, glycoprotein-N-acetylgalactosamine 3-beta-galactosyltransferase 1	ENSG00000106392	7196565	7288282	protein_coding	SBP	2.996	0.00273	0.017	2.049	0.0404	0.0374	0.369	0.099	0.175	0.563	0.000189
197	7	18049388	20049388	AC005062.2		ENSG00000243004	19958604	20180076	lncrna	PP	3.348	0.000813	0.00665	2.065	0.0389	0.0363	0.429	0.122	0.191	0.668	0.000424
198	7	21156538	29658522	CREB5	cAMP responsive element binding protein 5	ENSG00000146592	28639202	28865511	protein_coding	PP	2.135	0.0328	0.00597	3.207	0.00134	0.0248	0.412	0.109	0.197	0.626	0.000168
198	7	21156538	29658522	DFNA5	deafness, autosomal dominant 5	ENSG00000105928	24737972	24797732	protein_coding	SBP	-3.048	0.00231	0.0149	-2.969	0.00298	0.00505	-1.001	0.208	-1.409	-0.594	1.47e-06
198	7	21156538	29658522	DFNA5	deafness, autosomal dominant 5	ENSG00000105928	24737972	24797732	protein_coding	PP	-2.094	0.0362	0.00651	-3.421	0.000623	0.0143	-0.597	0.141	-0.873	-0.32	2.41e-05
198	7	21156538	29658522	HOXA11	homeobox A11	ENSG00000005073	27221129	27224842	protein_coding	DBP	-5.284	1.26e-07	4.05e-06	-6.045	1.49e-09	2.61e-08	-7.034	0.823	-8.647	-5.421	1.25e-17
198	7	21156538	29658522	HOXA11	homeobox A11	ENSG00000005073	27221129	27224842	protein_coding	SBP	-5.201	1.98e-07	6.02e-06	-6.4	1.55e-10	3.46e-09	-12.299	1.463	-15.167	-9.432	4.22e-17
198	7	21156538	29658522	HOXA11	homeobox A11	ENSG00000005073	27221129	27224842	protein_coding	PP	-3.176	0.00149	0.0107	-3.961	7.46e-05	0.000273	-5.153	1.03	-7.171	-3.135	5.59e-07
198	7	21156538	29658522	HOXA2	homeobox A2	ENSG00000105996	27139973	27142430	protein_coding	SBP	-2.18	0.0293	0.00539	-3.18	0.00147	0.0264	-0.679	0.182	-1.036	-0.321	0.000199
199	7	29933453	31933453	AQP1	aquaporin 1 (Colton blood group)	ENSG00000240583	30951470	30965131	protein_coding	DBP	3.262	0.00111	0.0085	3.181	0.00147	0.00298	1.88	0.37	1.154	2.606	3.83e-07
199	7	29933453	31933453	AQP1	aquaporin 1 (Colton blood group)	ENSG00000240583	30951470	30965131	protein_coding	SBP	2.346	0.019	0.00362	3.472	0.000517	0.0125	3.017	0.647	1.749	4.284	3.1e-06
202	7	43240407	48548893	AC004901.1		ENSG00000232072	46930223	47089276	lncrna	PP	2.893	0.00382	0.0218	2.008	0.0446	0.0401	0.328	0.109	0.114	0.541	0.00264
202	7	43240407	48548893	RASA4CP	RAS p21 protein activator 4C, pseudogene	ENSG00000228903	44066550	44081491	others	SBP	-2.543	0.011	0.0466	-2.413	0.0158	0.0181	-1.397	0.456	-2.291	-0.504	0.00218
203	7	49915776	51915776	GRB10	growth factor receptor-bound protein 10	ENSG00000106070	50657760	50861159	protein_coding	DBP	-3.422	0.000621	0.00537	-3.128	0.00176	0.00345	-1.033	0.228	-1.479	-0.587	5.58e-06
204	7	55122058	57122058	GBAS	glioblastoma amplified sequence	ENSG00000146729	56019486	56067874	protein_coding	SBP	2.996	0.00273	0.017	2.134	0.0328	0.0317	0.432	0.092	0.252	0.612	2.52e-06
206	7	72491212	76097488	GATSL2	GATS protein-like 2	ENSG00000274070	74425916	74436652	protein_coding	SBP	-3.102	0.00192	0.013	-3.173	0.00151	0.00304	-1.645	0.347	-2.325	-0.965	2.14e-06
206	7	72491212	76097488	WBSCR16	Williams-Beuren syndrome chromosome region 16	ENSG00000274523	74463406	74472202	protein_coding	DBP	4.742	2.12e-06	4.67e-05	2.5	0.0124	0.0152	0.527	0.103	0.324	0.729	3.34e-07
206	7	72491212	76097488	WBSCR16	Williams-Beuren syndrome chromosome region 16	ENSG00000274523	74463406	74472202	protein_coding	SBP	3.602	0.000316	0.00316	3.037	0.00239	0.0043	0.889	0.175	0.546	1.231	3.77e-07
207	7	76572461	78572461	PTPN12	protein tyrosine phosphatase, non-receptor type 12	ENSG00000127947	77166592	77269388	protein_coding	PP	3.546	0.000392	0.00371	2.594	0.0095	0.0124	0.431	0.1	0.235	0.627	1.63e-05
207	7	76572461	78572461	PTPN12	protein tyrosine phosphatase, non-receptor type 12	ENSG00000127947	77166592	77269388	protein_coding	SBP	3.278	0.00105	0.0081	2.759	0.0058	0.00856	0.655	0.147	0.367	0.943	8.47e-06
208	7	88805241	93264410	CDK14	cyclin-dependent kinase 14	ENSG00000058091	90357488	90839905	protein_coding	PP	-6.149	7.79e-10	4.36e-08	-2.966	0.00302	0.00508	-0.957	0.144	-1.24	-0.675	3.11e-11
208	7	88805241	93264410	CDK14	cyclin-dependent kinase 14	ENSG00000058091	90357488	90839905	protein_coding	SBP	-4.004	6.23e-05	0.000839	-1.991	0.0465	0.0414	-0.864	0.206	-1.267	-0.46	2.75e-05
208	7	88805241	93264410	CFAP69	cilia and flagella associated protein 69	ENSG00000105792	89874488	89940377	protein_coding	DBP	-3.398	0.000679	0.00574	-2.485	0.0129	0.0157	-0.904	0.193	-1.283	-0.525	2.95e-06
208	7	88805241	93264410	CYP51A1	cytochrome P450, family 51, subfamily A, polypeptide 1	ENSG00000001630	91741465	91772266	protein_coding	PP	5.924	3.13e-09	1.55e-07	2.444	0.0145	0.0171	0.622	0.097	0.432	0.811	1.22e-10
208	7	88805241	93264410	DPY19L2P4	DPY19L2 pseudogene 4	ENSG00000235436	89748714	89754914	others	DBP	5.872	4.31e-09	2.03e-07	2.467	0.0136	0.0162	0.832	0.123	0.592	1.072	1.13e-11
208	7	88805241	93264410	DPY19L2P4	DPY19L2 pseudogene 4	ENSG00000235436	89748714	89754914	others	PP	-3.201	0.00137	0.00998	-2.299	0.0215	0.023	-0.689	0.142	-0.968	-0.41	1.28e-06
208	7	88805241	93264410	GATAD1	GATA zinc finger domain containing 1	ENSG00000157259	92076767	92088150	protein_coding	PP	7.278	3.39e-13	3.51e-11	2.422	0.0154	0.0179	2.252	0.279	1.705	2.8	7.55e-16
208	7	88805241	93264410	GTPBP10	GTP-binding protein 10 (putative)	ENSG00000105793	89964537	90020769	protein_coding	PP	5.738	9.58e-09	4.09e-07	2.863	0.0042	0.00658	0.876	0.13	0.622	1.13	1.37e-11
208	7	88805241	93264410	STEAP1	six transmembrane epithelial antigen of the prostate 1	ENSG00000164647	89783689	89794143	protein_coding	DBP	-5.543	2.98e-08	1.15e-06	-2.818	0.00483	0.00741	-0.459	0.069	-0.595	-0.323	3.77e-11
208	7	88805241	93264410	STEAP1	six transmembrane epithelial antigen of the prostate 1	ENSG00000164647	89783689	89794143	protein_coding	PP	5.482	4.21e-08	1.54e-06	3.622	0.000293	0.000793	0.614	0.082	0.454	0.775	6.13e-14
208	7	88805241	93264410	STEAP2	STEAP family member 2, metalloreductase	ENSG00000157214	89796904	89867451	protein_coding	PP	5.872	4.31e-09	2.03e-07	3.36	0.000779	0.00178	0.375	0.052	0.273	0.477	5.34e-13
210	7	99467700	101467700	ACHE	acetylcholinesterase (Yt blood group)	ENSG00000087085	100487615	100494222	protein_coding	DBP	6.809	9.85e-12	7.95e-10	4.006	6.17e-05	0.00023	0.616	0.084	0.45	0.781	2.7e-13
210	7	99467700	101467700	ACHE	acetylcholinesterase (Yt blood group)	ENSG00000087085	100487615	100494222	protein_coding	PP	-5.257	1.46e-07	4.62e-06	-2.25	0.0244	0.0253	-0.682	0.098	-0.875	-0.489	4.25e-12
210	7	99467700	101467700	GIGYF1	GRB10 interacting GYF protein 1	ENSG00000146830	100277130	100287071	protein_coding	DBP	3.827	0.00013	0.00154	2.037	0.0417	0.0382	0.579	0.132	0.32	0.837	1.18e-05
210	7	99467700	101467700	SERPINE1	serpin peptidase inhibitor, clade E (nexin, plasminogen activator inhibitor type 1), member 1	ENSG00000106366	100770370	100782547	protein_coding	PP	4.322	1.54e-05	0.000254	3.22	0.00128	0.00265	1.375	0.241	0.902	1.848	1.21e-08
210	7	99467700	101467700	SERPINE1	serpin peptidase inhibitor, clade E (nexin, plasminogen activator inhibitor type 1), member 1	ENSG00000106366	100770370	100782547	protein_coding	DBP	-2.671	0.00756	0.0358	-2.135	0.0327	0.0316	-0.659	0.204	-1.059	-0.26	0.00123
210	7	99467700	101467700	SPDYE3	speedy/RINGO cell cycle regulator family member E3	ENSG00000214300	99905325	99919819	protein_coding	DBP	-2.911	0.0036	0.0209	-2.26	0.0238	0.0249	-0.158	0.046	-0.248	-0.068	0.000581
210	7	99467700	101467700	TAF6	TAF6 RNA polymerase II, TATA box binding protein (TBP)-associated factor, 80kDa	ENSG00000106290	99704693	99717464	protein_coding	DBP	-4.395	1.11e-05	0.000192	-2.476	0.0133	0.0159	-0.389	0.085	-0.556	-0.223	4.35e-06
210	7	99467700	101467700	TSC22D4	TSC22 domain family, member 4	ENSG00000166925	100060982	100076902	protein_coding	PP	3.389	0.0007	0.00589	2.135	0.0327	0.0316	0.531	0.107	0.322	0.74	6.56e-07
210	7	99467700	101467700	UFSP1	UFM1-specific peptidase 1 (non-functional)	ENSG00000176125	100486344	100487339	protein_coding	DBP	-3.957	7.58e-05	0.000987	-3.784	0.000155	0.000486	-0.411	0.078	-0.563	-0.258	1.39e-07
210	7	99467700	101467700	UFSP1	UFM1-specific peptidase 1 (non-functional)	ENSG00000176125	100486344	100487339	protein_coding	SBP	-2.833	0.00461	0.025	-3.85	0.000118	0.000395	-0.627	0.136	-0.893	-0.362	3.69e-06
212	7	115198621	117198621	CAPZA2	capping protein (actin filament) muscle Z-line, alpha 2	ENSG00000198898	116451124	116562103	protein_coding	DBP	-2.187	0.0288	0.00529	-2.911	0.00361	0.0471	-0.629	0.219	-1.059	-0.2	0.00405
213	7	127573967	132059056	IRF5	interferon regulatory factor 5	ENSG00000128604	128577666	128590089	protein_coding	SBP	-2.723	0.00647	0.0318	-4.725	2.3e-06	1.39e-05	-0.396	0.07	-0.533	-0.258	1.64e-08
213	7	127573967	132059056	IRF5	interferon regulatory factor 5	ENSG00000128604	128577666	128590089	protein_coding	PP	-2.521	0.0117	0.0487	-4.865	1.15e-06	7.53e-06	-0.254	0.047	-0.347	-0.161	8.43e-08
214	7	133215259	135215259	AC009542.2		ENSG00000231794	134883153	134894589	lncrna	SBP	2.594	0.00949	0.042	2.624	0.0087	0.0117	0.607	0.142	0.33	0.884	1.8e-05
214	7	133215259	135215259	STRA8	stimulated by retinoic acid 8	ENSG00000146857	134916731	134943244	protein_coding	SBP	2.533	0.0113	0.0474	2.582	0.00982	0.0127	0.999	0.24	0.529	1.469	3.07e-05
216	7	138461616	141238048	DENND2A	DENN/MADD domain containing 2A	ENSG00000146966	140218220	140373793	protein_coding	DBP	4.409	1.04e-05	0.000181	2.039	0.0414	0.038	0.26	0.059	0.144	0.376	1.13e-05
217	7	148474622	152415041	ABCB8	ATP-binding cassette, sub-family B (MDR/TAP), member 8	ENSG00000197150	150725509	150744869	protein_coding	DBP	3.137	0.00171	0.0119	3.055	0.00225	0.00412	0.65	0.128	0.398	0.902	4.12e-07
217	7	148474622	152415041	ACTR3C	ARP3 actin-related protein 3 homolog C (yeast)	ENSG00000106526	149941005	150020814	protein_coding	SBP	2.517	0.0118	0.0491	2.017	0.0437	0.0394	0.485	0.137	0.217	0.754	0.000393
217	7	148474622	152415041	GIMAP7	GTPase, IMAP family member 7	ENSG00000179144	150211918	150218161	protein_coding	DBP	5.532	3.16e-08	1.2e-06	4.397	1.1e-05	5.34e-05	1.062	0.143	0.781	1.343	1.25e-13
217	7	148474622	152415041	GIMAP7	GTPase, IMAP family member 7	ENSG00000179144	150211918	150218161	protein_coding	SBP	4.415	1.01e-05	0.000177	4.332	1.48e-05	6.96e-05	1.668	0.25	1.179	2.158	2.34e-11
217	7	148474622	152415041	GIMAP7	GTPase, IMAP family member 7	ENSG00000179144	150211918	150218161	protein_coding	PP	1.996	0.0459	0.0081	3.013	0.00259	0.0382	0.656	0.17	0.324	0.989	0.000109
217	7	148474622	152415041	LRRC61	leucine rich repeat containing 61	ENSG00000127399	150019728	150035239	protein_coding	SBP	-2.843	0.00448	0.0245	-2.719	0.00654	0.00933	-0.278	0.072	-0.42	-0.137	0.000112
217	7	148474622	152415041	TMEM176A	transmembrane protein 176A	ENSG00000002933	150497491	150502208	protein_coding	DBP	2.51	0.0121	0.0497	2.567	0.0102	0.0131	0.16	0.04	0.081	0.239	7.5e-05
217	7	148474622	152415041	ZBED6CL	ZBED6 C-terminal like	ENSG00000188707	150026878	150029810	protein_coding	SBP	2.625	0.00867	0.0393	2.927	0.00342	0.00558	0.285	0.075	0.139	0.431	0.000133
217	7	148474622	152415041	ZNF767P	zinc finger family member 767, pseudogene	ENSG00000133624	149244245	149321843	others	DBP	-3.615	0.000301	0.00305	-3.272	0.00107	0.00231	-0.438	0.08	-0.595	-0.282	4.21e-08
218	7	154744303	157311745	AC021218.2		ENSG00000204876	155755326	155759037	others	SBP	5.877	4.17e-09	1.98e-07	3.834	0.000126	0.000416	0.288	0.046	0.197	0.378	5.18e-10
218	7	154744303	157311745	AC021218.2		ENSG00000204876	155755326	155759037	others	DBP	5.702	1.19e-08	4.99e-07	3.429	0.000607	0.00145	0.156	0.027	0.104	0.208	4.11e-09
218	7	154744303	157311745	AC021218.2		ENSG00000204876	155755326	155759037	others	PP	3.824	0.000131	0.00156	2.76	0.00578	0.00855	0.134	0.031	0.072	0.195	2.09e-05
219	8	721090	2721090	CTD-2336O2.1		ENSG00000253982	1710156	1712668	lncrna	SBP	3.539	0.000401	0.00378	4.025	5.71e-05	0.000216	0.5	0.083	0.336	0.663	2.14e-09
219	8	721090	2721090	CTD-2336O2.1		ENSG00000253982	1710156	1712668	lncrna	PP	2.848	0.0044	0.0242	2.973	0.00295	0.00501	0.237	0.056	0.126	0.348	2.67e-05
219	8	721090	2721090	CTD-2336O2.1		ENSG00000253982	1710156	1712668	lncrna	DBP	2.726	0.0064	0.0316	3.41	0.00065	0.00153	0.262	0.048	0.168	0.356	4.32e-08
219	8	721090	2721090	CTD-2336O2.3		ENSG00000282021	1706374	1708613	others	SBP	-2.832	0.00462	0.025	-3.205	0.00135	0.00278	-0.785	0.163	-1.105	-0.466	1.45e-06
219	8	721090	2721090	KBTBD11-OT1	KBTBD11 overlapping transcript 1	ENSG00000253696	1919563	1924644	lncrna	SBP	3.1	0.00193	0.013	2.216	0.0267	0.0271	0.775	0.174	0.433	1.116	8.58e-06
221	8	7503700	12433909	AC145124.2		ENSG00000255495	12051976	12053789	lncrna	DBP	7.845	4.34e-15	6.78e-13	3.744	0.000181	0.000543	0.72	0.09	0.543	0.896	1.29e-15
221	8	7503700	12433909	AC145124.2		ENSG00000255495	12051976	12053789	lncrna	SBP	6.882	5.88e-12	4.95e-10	6.188	6.1e-10	1.17e-08	1.48	0.157	1.172	1.788	4.38e-21
221	8	7503700	12433909	AC145124.2		ENSG00000255495	12051976	12053789	lncrna	PP	3.615	0.000301	0.00305	5.661	1.5e-08	1.92e-07	0.751	0.107	0.542	0.96	1.95e-12
221	8	7503700	12433909	AF131215.2		ENSG00000255310	10965298	10967236	lncrna	SBP	6.146	7.93e-10	4.42e-08	5.266	1.4e-07	1.22e-06	2.401	0.282	1.848	2.955	1.84e-17
221	8	7503700	12433909	AF131215.2		ENSG00000255310	10965298	10967236	lncrna	DBP	6.05	1.45e-09	7.59e-08	3.667	0.000246	0.000693	1.173	0.162	0.855	1.49	4.25e-13
221	8	7503700	12433909	AF131215.2		ENSG00000255310	10965298	10967236	lncrna	PP	3.945	7.97e-05	0.00103	4.515	6.32e-06	3.26e-05	1.223	0.192	0.848	1.599	1.69e-10
221	8	7503700	12433909	AF131215.9		ENSG00000269918	10962201	10964214	lncrna	SBP	6.605	3.98e-11	2.75e-09	6.491	8.51e-11	2.18e-09	3.238	0.329	2.593	3.883	8.02e-23
221	8	7503700	12433909	AF131215.9		ENSG00000269918	10962201	10964214	lncrna	DBP	6.331	2.44e-10	1.47e-08	4.079	4.53e-05	0.000179	1.449	0.189	1.078	1.82	1.97e-14
221	8	7503700	12433909	AF131215.9		ENSG00000269918	10962201	10964214	lncrna	PP	4.373	1.23e-05	0.000209	5.586	2.32e-08	2.85e-07	1.728	0.223	1.291	2.165	9.52e-15
221	8	7503700	12433909	ALG1L13P	asparagine-linked glycosylation 1-like 13, pseudogene	ENSG00000253981	8093525	8102189	others	DBP	5.67	1.43e-08	5.91e-07	2.99	0.00279	0.00482	0.694	0.106	0.485	0.903	7.04e-11
221	8	7503700	12433909	ALG1L13P	asparagine-linked glycosylation 1-like 13, pseudogene	ENSG00000253981	8093525	8102189	others	SBP	5.176	2.27e-07	6.83e-06	5.566	2.61e-08	3.14e-07	1.508	0.187	1.141	1.875	7.45e-16
221	8	7503700	12433909	ALG1L13P	asparagine-linked glycosylation 1-like 13, pseudogene	ENSG00000253981	8093525	8102189	others	PP	2.91	0.00361	0.021	5.308	1.11e-07	1.03e-06	0.794	0.127	0.545	1.044	4.57e-10
221	8	7503700	12433909	ENPP7P12	ectonucleotide pyrophosphatase/phosphodiesterase 7 pseudogene 12	ENSG00000254527	12063268	12063898	others	DBP	5.48	4.25e-08	1.54e-06	3.443	0.000575	0.00139	1.187	0.183	0.829	1.546	8.53e-11
221	8	7503700	12433909	ENPP7P12	ectonucleotide pyrophosphatase/phosphodiesterase 7 pseudogene 12	ENSG00000254527	12063268	12063898	others	SBP	5.086	3.65e-07	1.03e-05	4.772	1.83e-06	1.13e-05	2.313	0.32	1.686	2.939	4.71e-13
221	8	7503700	12433909	ENPP7P12	ectonucleotide pyrophosphatase/phosphodiesterase 7 pseudogene 12	ENSG00000254527	12063268	12063898	others	PP	2.952	0.00316	0.0189	3.728	0.000193	0.000567	1.086	0.217	0.66	1.513	5.88e-07
221	8	7503700	12433909	ERI1	exoribonuclease 1	ENSG00000104626	8859657	8974256	protein_coding	DBP	-5.714	1.1e-08	4.68e-07	-3.703	0.000213	0.000617	-2.012	0.296	-2.592	-1.432	1.02e-11
221	8	7503700	12433909	ERI1	exoribonuclease 1	ENSG00000104626	8859657	8974256	protein_coding	SBP	-4.816	1.46e-06	3.39e-05	-5.423	5.86e-08	6.08e-07	-4.017	0.515	-5.026	-3.008	6.06e-15
221	8	7503700	12433909	ERI1	exoribonuclease 1	ENSG00000104626	8859657	8974256	protein_coding	PP	-2.364	0.0181	0.00346	-4.477	7.58e-06	0.000429	-1.943	0.349	-2.627	-1.259	2.57e-08
221	8	7503700	12433909	FAM167A	family with sequence similarity 167, member A	ENSG00000154319	11278972	11332224	protein_coding	SBP	-4.044	5.26e-05	0.000724	-2.582	0.00983	0.0127	-1.079	0.213	-1.496	-0.662	4e-07
221	8	7503700	12433909	FAM167A	family with sequence similarity 167, member A	ENSG00000154319	11278972	11332224	protein_coding	DBP	-4.028	5.62e-05	0.000769	-1.999	0.0456	0.0408	-0.565	0.122	-0.804	-0.327	3.4e-06
221	8	7503700	12433909	FAM167A	family with sequence similarity 167, member A	ENSG00000154319	11278972	11332224	protein_coding	PP	-2.579	0.00992	0.0434	-2.065	0.0389	0.0363	-0.517	0.145	-0.8	-0.233	0.000358
221	8	7503700	12433909	LINCR-0001	uncharacterized LINCR-0001	ENSG00000253641	10332075	10339484	lncrna	SBP	2.733	0.00627	0.0311	2.3	0.0214	0.0229	0.909	0.213	0.492	1.327	1.98e-05
221	8	7503700	12433909	NEIL2	nei-like DNA glycosylase 2	ENSG00000154328	11627148	11644855	protein_coding	DBP	5.173	2.31e-07	6.91e-06	2.204	0.0275	0.0277	0.392	0.069	0.257	0.527	1.24e-08
221	8	7503700	12433909	NEIL2	nei-like DNA glycosylase 2	ENSG00000154328	11627148	11644855	protein_coding	SBP	4.634	3.58e-06	7.44e-05	4.189	2.8e-05	0.00012	0.847	0.12	0.612	1.082	1.62e-12
221	8	7503700	12433909	NEIL2	nei-like DNA glycosylase 2	ENSG00000154328	11627148	11644855	protein_coding	PP	2.531	0.0114	0.0476	3.698	0.000217	0.000627	0.43	0.081	0.27	0.589	1.3e-07
221	8	7503700	12433909	RP11-10A14.4		ENSG00000253426	9009252	9025646	others	DBP	5.305	1.13e-07	3.66e-06	2.564	0.0104	0.0132	0.355	0.059	0.239	0.471	1.89e-09
221	8	7503700	12433909	RP11-10A14.4		ENSG00000253426	9009252	9025646	others	SBP	5.232	1.68e-07	5.25e-06	4.274	1.92e-05	8.58e-05	0.766	0.103	0.564	0.968	1.12e-13
221	8	7503700	12433909	RP11-10A14.4		ENSG00000253426	9009252	9025646	others	PP	3.263	0.0011	0.00848	3.854	0.000116	0.000392	0.404	0.07	0.266	0.541	8.41e-09
221	8	7503700	12433909	RP11-10A14.9		ENSG00000279949	9015573	9016131	others	DBP	6.282	3.33e-10	1.98e-08	2.884	0.00393	0.00626	0.836	0.127	0.588	1.084	3.91e-11
221	8	7503700	12433909	RP11-10A14.9		ENSG00000279949	9015573	9016131	others	SBP	5.821	5.86e-09	2.62e-07	4.038	5.4e-05	0.000207	1.66	0.22	1.229	2.092	4.84e-14
221	8	7503700	12433909	RP11-10A14.9		ENSG00000279949	9015573	9016131	others	PP	3.315	0.000916	0.00731	3.494	0.000476	0.00119	0.832	0.149	0.54	1.124	2.29e-08
221	8	7503700	12433909	RP11-62H7.2		ENSG00000233609	8818710	8836535	others	DBP	7.852	4.1e-15	6.49e-13	4.036	5.44e-05	0.000208	0.672	0.08	0.516	0.829	3.67e-17
221	8	7503700	12433909	RP11-62H7.2		ENSG00000233609	8818710	8836535	others	SBP	7.216	5.37e-13	5.34e-11	6.233	4.59e-10	9.05e-09	1.359	0.139	1.086	1.632	1.56e-22
221	8	7503700	12433909	RP11-62H7.2		ENSG00000233609	8818710	8836535	others	PP	4.069	4.72e-05	0.000663	5.062	4.15e-07	3.15e-06	0.653	0.094	0.468	0.838	4.4e-12
221	8	7503700	12433909	RP11-981G7.6		ENSG00000272505	10344317	10347176	lncrna	SBP	2.416	0.0157	0.00304	3.009	0.00262	0.0386	0.78	0.168	0.451	1.109	3.4e-06
221	8	7503700	12433909	SGK223	Tyrosine-protein kinase SgK223	ENSG00000275342	8176387	8234868	protein_coding	SBP	-5.48	4.24e-08	1.54e-06	-5.744	9.26e-09	1.28e-07	-1.589	0.188	-1.958	-1.22	3.13e-17
221	8	7503700	12433909	SGK223	Tyrosine-protein kinase SgK223	ENSG00000275342	8176387	8234868	protein_coding	DBP	-5.359	8.38e-08	2.8e-06	-3.641	0.000271	0.000749	-0.752	0.109	-0.966	-0.538	5.64e-12
221	8	7503700	12433909	SGK223	Tyrosine-protein kinase SgK223	ENSG00000275342	8176387	8234868	protein_coding	PP	-3.554	0.00038	0.00364	-5.44	5.33e-08	5.62e-07	-0.855	0.127	-1.103	-0.606	1.46e-11
221	8	7503700	12433909	SOX7	SRY (sex determining region Y)-box 7	ENSG00000171056	10581278	10588022	protein_coding	SBP	-5.542	2.98e-08	1.15e-06	-4.67	3.01e-06	1.7e-05	-1.311	0.173	-1.649	-0.973	3.01e-14
221	8	7503700	12433909	SOX7	SRY (sex determining region Y)-box 7	ENSG00000171056	10581278	10588022	protein_coding	DBP	-5.491	3.99e-08	1.47e-06	-2.769	0.00562	0.0084	-0.671	0.099	-0.865	-0.477	1.23e-11
221	8	7503700	12433909	SOX7	SRY (sex determining region Y)-box 7	ENSG00000171056	10581278	10588022	protein_coding	PP	-3.493	0.000478	0.00438	-4.407	1.05e-05	5.14e-05	-0.642	0.117	-0.871	-0.413	4.11e-08
223	8	21428708	24400615	C8orf58	chromosome 8 open reading frame 58	ENSG00000241852	22457114	22461663	protein_coding	SBP	2.846	0.00443	0.0243	2.665	0.00771	0.0106	0.96	0.22	0.529	1.391	1.25e-05
224	8	24900675	27445194	EBF2	early B-cell factor 2	ENSG00000221818	25699246	25902913	protein_coding	SBP	8.402	4.4e-17	9.99e-15	6.612	3.8e-11	1.12e-09	1.318	0.115	1.092	1.544	2.49e-30
224	8	24900675	27445194	EBF2	early B-cell factor 2	ENSG00000221818	25699246	25902913	protein_coding	DBP	6.816	9.35e-12	7.6e-10	5.901	3.61e-09	5.43e-08	0.616	0.066	0.487	0.746	1.16e-20
224	8	24900675	27445194	EBF2	early B-cell factor 2	ENSG00000221818	25699246	25902913	protein_coding	PP	6.594	4.28e-11	2.94e-09	3.808	0.00014	0.000452	0.659	0.078	0.505	0.812	3.73e-17
226	8	31413280	34309993	FUT10	fucosyltransferase 10 (alpha (1,3) fucosyltransferase)	ENSG00000172728	33228342	33330940	protein_coding	PP	4.384	1.17e-05	0.000201	2.756	0.00585	0.00862	0.471	0.087	0.3	0.642	6.89e-08
226	8	31413280	34309993	MAK16	MAK16 homolog	ENSG00000198042	33342268	33358778	protein_coding	PP	3.017	0.00255	0.0161	2.442	0.0146	0.0172	1.126	0.268	0.601	1.651	2.6e-05
227	8	37130025	39130025	LETM2	leucine zipper-EF-hand containing transmembrane protein 2	ENSG00000165046	38243725	38267045	protein_coding	SBP	6.959	3.43e-12	3.01e-10	4.909	9.17e-07	6.2e-06	2.373	0.285	1.815	2.931	7.92e-17
227	8	37130025	39130025	LETM2	leucine zipper-EF-hand containing transmembrane protein 2	ENSG00000165046	38243725	38267045	protein_coding	PP	5.582	2.38e-08	9.45e-07	3.674	0.000239	0.000681	1.268	0.193	0.889	1.647	5.31e-11
227	8	37130025	39130025	LETM2	leucine zipper-EF-hand containing transmembrane protein 2	ENSG00000165046	38243725	38267045	protein_coding	DBP	5.401	6.64e-08	2.26e-06	4.545	5.5e-06	2.89e-05	1.147	0.163	0.827	1.467	2.18e-12
227	8	37130025	39130025	PLPP5	phospholipid phosphatase 5	ENSG00000147535	38120648	38126761	protein_coding	SBP	5.419	5.99e-08	2.06e-06	2.988	0.00281	0.00484	0.902	0.167	0.576	1.229	6.03e-08
227	8	37130025	39130025	PLPP5	phospholipid phosphatase 5	ENSG00000147535	38120648	38126761	protein_coding	DBP	4.33	1.49e-05	0.000248	2.906	0.00366	0.00592	0.463	0.096	0.274	0.651	1.5e-06
227	8	37130025	39130025	PLPP5	phospholipid phosphatase 5	ENSG00000147535	38120648	38126761	protein_coding	PP	4.287	1.81e-05	0.00029	2.487	0.0129	0.0156	0.484	0.113	0.263	0.706	1.79e-05
228	8	41324765	43324765	SMIM19	small integral membrane protein 19	ENSG00000176209	42396298	42410336	protein_coding	PP	5.431	5.61e-08	1.96e-06	2.303	0.0213	0.0228	0.246	0.043	0.162	0.331	1.16e-08
229	8	50947549	52947549	RP11-546K22.1		ENSG00000253844	52874018	52935534	lncrna	DBP	-3.253	0.00114	0.00869	-2.132	0.033	0.0318	-0.495	0.125	-0.74	-0.249	7.74e-05
233	8	75054904	77591880	CRISPLD1	cysteine-rich secretory protein LCCL domain containing 1	ENSG00000121005	75896750	75946793	protein_coding	PP	3.59	0.00033	0.00327	2.172	0.0298	0.0294	0.423	0.086	0.254	0.592	9.32e-07
234	8	80393697	83814156	SNX16	sorting nexin 16	ENSG00000104497	82711816	82755101	protein_coding	SBP	3.823	0.000132	0.00156	2.438	0.0148	0.0173	0.401	0.074	0.256	0.546	5.87e-08
234	8	80393697	83814156	SNX16	sorting nexin 16	ENSG00000104497	82711816	82755101	protein_coding	DBP	3.067	0.00216	0.0143	3.625	0.000289	0.000788	0.255	0.043	0.172	0.339	1.96e-09
236	8	94969257	96969257	TP53INP1	tumor protein p53 inducible nuclear protein 1	ENSG00000164938	95938200	95961639	protein_coding	DBP	-4.69	2.74e-06	5.92e-05	-3.013	0.00259	0.00458	-0.377	0.066	-0.506	-0.248	9.83e-09
236	8	94969257	96969257	TP53INP1	tumor protein p53 inducible nuclear protein 1	ENSG00000164938	95938200	95961639	protein_coding	SBP	-3.595	0.000324	0.00322	-3.404	0.000664	0.00156	-0.583	0.113	-0.805	-0.361	2.7e-07
237	8	100676675	104883630	AZIN1-AS1	AZIN1 antisense RNA 1	ENSG00000253320	103876528	103990104	others	DBP	3.222	0.00127	0.00943	2.295	0.0217	0.0231	0.6	0.137	0.331	0.869	1.23e-05
237	8	100676675	104883630	KB-1732A1.1		ENSG00000253669	103817745	103822199	lncrna	DBP	2.089	0.0367	0.00659	2.951	0.00316	0.0427	1.393	0.336	0.735	2.052	3.35e-05
241	8	119435812	121435812	DEPTOR	DEP domain containing MTOR-interacting protein	ENSG00000155792	120885957	121004345	protein_coding	SBP	-4.167	3.09e-05	0.000462	-2.392	0.0168	0.019	-0.83	0.217	-1.255	-0.405	0.000128
241	8	119435812	121435812	DEPTOR	DEP domain containing MTOR-interacting protein	ENSG00000155792	120885957	121004345	protein_coding	DBP	-3.125	0.00178	0.0122	-2.811	0.00494	0.00752	-0.498	0.125	-0.742	-0.254	6.47e-05
241	8	119435812	121435812	NOV	nephroblastoma overexpressed	ENSG00000136999	120428546	120436593	protein_coding	PP	12.878	6.01e-38	7.23e-35	8.09	5.96e-16	3.77e-14	3.562	0.212	3.147	3.977	2.13e-63
241	8	119435812	121435812	NOV	nephroblastoma overexpressed	ENSG00000136999	120428546	120436593	protein_coding	DBP	-8.36	6.26e-17	1.34e-14	-4.186	2.84e-05	0.000121	-1.657	0.18	-2.01	-1.305	3.39e-20
241	8	119435812	121435812	NOV	nephroblastoma overexpressed	ENSG00000136999	120428546	120436593	protein_coding	SBP	4.211	2.54e-05	0.000388	3.011	0.00261	0.0046	1.93	0.31	1.322	2.538	4.93e-10
241	8	119435812	121435812	RP11-760H22.2		ENSG00000254343	121064419	121068440	lncrna	SBP	-4.416	1e-05	0.000177	-2.75	0.00596	0.00874	-0.535	0.128	-0.785	-0.285	2.79e-05
241	8	119435812	121435812	RP11-760H22.2		ENSG00000254343	121064419	121068440	lncrna	DBP	-3.094	0.00198	0.0132	-2.905	0.00367	0.00592	-0.294	0.074	-0.439	-0.148	7.77e-05
242	8	125520544	127520544	RP11-136O12.2		ENSG00000253111	126479181	126553615	lncrna	SBP	3.356	0.000792	0.00651	3.307	0.000941	0.00208	1.355	0.259	0.848	1.862	1.61e-07
242	8	125520544	127520544	RP11-136O12.2		ENSG00000253111	126479181	126553615	lncrna	PP	3.262	0.00111	0.0085	2.17	0.03	0.0296	0.681	0.175	0.338	1.025	9.89e-05
245	8	140060027	145981488	RHPN1	rhophilin, Rho GTPase binding protein 1	ENSG00000158106	144451025	144466390	protein_coding	PP	2.676	0.00746	0.0354	1.96	0.05	0.0439	0.365	0.105	0.16	0.57	0.000481
246	9	-788238	5334791	CBWD1	COBW domain containing 1	ENSG00000172785	121038	179147	protein_coding	SBP	-4.066	4.78e-05	0.000671	-3.872	0.000108	0.000372	-0.337	0.055	-0.446	-0.229	9.79e-10
246	9	-788238	5334791	CBWD1	COBW domain containing 1	ENSG00000172785	121038	179147	protein_coding	DBP	-3.421	0.000623	0.00539	-3.328	0.000874	0.00196	-0.158	0.032	-0.22	-0.096	6.23e-07
246	9	-788238	5334791	CBWD1	COBW domain containing 1	ENSG00000172785	121038	179147	protein_coding	PP	-3.089	0.00201	0.0134	-2.281	0.0226	0.0239	-0.168	0.038	-0.242	-0.094	8.52e-06
246	9	-788238	5334791	DOCK8	dedicator of cytokinesis 8	ENSG00000107099	214854	465259	protein_coding	SBP	-2.898	0.00375	0.0216	-2.482	0.0131	0.0157	-0.947	0.209	-1.357	-0.537	5.98e-06
246	9	-788238	5334791	RFX3-AS1	RFX3 antisense RNA 1	ENSG00000232104	3526723	3691814	lncrna	SBP	3.598	0.00032	0.00319	2.553	0.0107	0.0136	1.453	0.323	0.82	2.087	6.91e-06
246	9	-788238	5334791	RFX3-AS1	RFX3 antisense RNA 1	ENSG00000232104	3526723	3691814	lncrna	DBP	2.984	0.00284	0.0175	2.502	0.0123	0.0151	0.839	0.191	0.464	1.214	1.15e-05
251	9	33223553	36906471	C9orf24	chromosome 9 open reading frame 24	ENSG00000164972	34379017	34397830	protein_coding	DBP	2.626	0.00863	0.0391	2.265	0.0235	0.0247	1.025	0.265	0.507	1.544	0.000106
251	9	33223553	36906471	FAM221B	family with sequence similarity 221, member B	ENSG00000204930	35816388	35828744	protein_coding	DBP	4.044	5.25e-05	0.000724	4.09	4.31e-05	0.000172	1.22	0.187	0.854	1.586	6.6e-11
251	9	33223553	36906471	HRCT1	histidine rich carboxyl terminus 1	ENSG00000196196	35906189	35907138	protein_coding	DBP	6.282	3.34e-10	1.98e-08	4.716	2.4e-06	1.44e-05	0.464	0.054	0.359	0.57	7.37e-18
251	9	33223553	36906471	HRCT1	histidine rich carboxyl terminus 1	ENSG00000196196	35906189	35907138	protein_coding	SBP	4.642	3.46e-06	7.2e-05	2.937	0.00332	0.00546	0.565	0.094	0.38	0.75	2.1e-09
251	9	33223553	36906471	PRSS3	protease, serine, 3	ENSG00000010438	33750464	33799229	protein_coding	SBP	5.316	1.06e-07	3.48e-06	2.159	0.0309	0.0302	0.525	0.114	0.301	0.748	4.21e-06
251	9	33223553	36906471	PRSS3	protease, serine, 3	ENSG00000010438	33750464	33799229	protein_coding	DBP	4.861	1.17e-06	2.8e-05	2.834	0.0046	0.0071	0.352	0.066	0.224	0.481	7.72e-08
251	9	33223553	36906471	RP11-195F19.9		ENSG00000230074	34665662	34681295	lncrna	SBP	4.393	1.12e-05	0.000193	2.278	0.0227	0.024	0.35	0.083	0.187	0.514	2.62e-05
251	9	33223553	36906471	RP11-195F19.9		ENSG00000230074	34665662	34681295	lncrna	DBP	4.104	4.06e-05	0.000581	2.07	0.0384	0.0359	0.221	0.049	0.126	0.317	5.67e-06
251	9	33223553	36906471	TMEM8B	transmembrane protein 8B	ENSG00000137103	35814448	35854844	protein_coding	DBP	3.505	0.000457	0.00422	2.473	0.0134	0.016	0.367	0.08	0.21	0.524	4.6e-06
251	9	33223553	36906471	UBAP1	ubiquitin associated protein 1	ENSG00000165006	34179003	34252521	protein_coding	SBP	-3.349	0.000812	0.00664	-2.269	0.0233	0.0245	-0.622	0.143	-0.902	-0.342	1.32e-05
251	9	33223553	36906471	UBAP1	ubiquitin associated protein 1	ENSG00000165006	34179003	34252521	protein_coding	PP	-3.116	0.00183	0.0125	-2.336	0.0195	0.0213	-0.407	0.098	-0.598	-0.215	3.17e-05
255	9	100739709	102739709	COL15A1	collagen, type XV, alpha 1	ENSG00000204291	101705461	101833074	protein_coding	DBP	2.933	0.00335	0.0198	2.023	0.0431	0.0391	0.219	0.067	0.087	0.351	0.00112
259	9	122640500	124640500	MEGF9	multiple EGF-like-domains 9	ENSG00000106780	123363091	123476748	protein_coding	PP	3.492	0.00048	0.00439	3.269	0.00108	0.00232	0.846	0.159	0.534	1.159	1.07e-07
259	9	122640500	124640500	MEGF9	multiple EGF-like-domains 9	ENSG00000106780	123363091	123476748	protein_coding	SBP	2.397	0.0165	0.00319	3.189	0.00143	0.0258	1.078	0.234	0.62	1.536	3.99e-06
259	9	122640500	124640500	PSMD5	proteasome 26S subunit, non-ATPase 5	ENSG00000095261	123577774	123605262	protein_coding	PP	4.522	6.12e-06	0.000117	5.268	1.38e-07	1.22e-06	0.346	0.047	0.254	0.439	2.37e-13
259	9	122640500	124640500	PSMD5	proteasome 26S subunit, non-ATPase 5	ENSG00000095261	123577774	123605262	protein_coding	SBP	3.653	0.00026	0.00272	5.041	4.64e-07	3.42e-06	0.462	0.069	0.326	0.598	2.85e-11
259	9	122640500	124640500	PSMD5-AS1	PSMD5 antisense RNA 1 (head to head)	ENSG00000226752	123587106	123616663	lncrna	PP	4.497	6.9e-06	0.00013	5.275	1.32e-07	1.2e-06	0.225	0.031	0.164	0.285	2.3e-13
259	9	122640500	124640500	PSMD5-AS1	PSMD5 antisense RNA 1 (head to head)	ENSG00000226752	123587106	123616663	lncrna	SBP	3.857	0.000115	0.0014	5.164	2.41e-07	2.02e-06	0.308	0.045	0.22	0.396	7e-12
260	9	124755571	132940019	AK1	adenylate kinase 1	ENSG00000106992	130628759	130640022	protein_coding	DBP	-3.121	0.0018	0.0124	-2.759	0.00579	0.00855	-0.72	0.163	-1.04	-0.4	1.01e-05
260	9	124755571	132940019	CERCAM	cerebral endothelial cell adhesion molecule	ENSG00000167123	131174030	131199630	protein_coding	PP	2.448	0.0144	0.00281	3.911	9.21e-05	0.00341	1.063	0.25	0.573	1.553	2.13e-05
260	9	124755571	132940019	PRPS1P2	phosphoribosyl pyrophosphate synthetase 1 pseudogene 2	ENSG00000232630	127912932	127913868	others	PP	6.617	3.68e-11	2.63e-09	2.933	0.00336	0.00551	0.967	0.125	0.723	1.212	9.32e-15
260	9	124755571	132940019	PRPS1P2	phosphoribosyl pyrophosphate synthetase 1 pseudogene 2	ENSG00000232630	127912932	127913868	others	SBP	5.331	9.79e-08	3.25e-06	2	0.0455	0.0408	1.105	0.183	0.746	1.465	1.63e-09
260	9	124755571	132940019	PSMB7	proteasome subunit beta 7	ENSG00000136930	127115745	127177723	protein_coding	SBP	4.948	7.48e-07	1.92e-05	2.232	0.0256	0.0263	0.913	0.16	0.6	1.227	1.12e-08
260	9	124755571	132940019	PSMB7	proteasome subunit beta 7	ENSG00000136930	127115745	127177723	protein_coding	DBP	3.229	0.00124	0.00926	2.72	0.00653	0.00933	0.433	0.092	0.253	0.614	2.51e-06
260	9	124755571	132940019	PTRH1	peptidyl-tRNA hydrolase 1 homolog	ENSG00000187024	130455257	130487152	protein_coding	SBP	3.177	0.00149	0.0106	2.356	0.0185	0.0204	0.412	0.118	0.181	0.642	0.000468
260	9	124755571	132940019	RABEPK	Rab9 effector protein with kelch motifs	ENSG00000136933	127962821	127996437	protein_coding	PP	2.846	0.00442	0.0243	3.76	0.00017	0.000521	0.717	0.145	0.433	1.002	7.77e-07
260	9	124755571	132940019	RABEPK	Rab9 effector protein with kelch motifs	ENSG00000136933	127962821	127996437	protein_coding	SBP	2.467	0.0136	0.00268	3.248	0.00116	0.0223	0.779	0.208	0.371	1.186	0.00018
260	9	124755571	132940019	RP11-339B21.10		ENSG00000273186	131193877	131194285	lncrna	PP	2.548	0.0108	0.046	4.394	1.11e-05	5.38e-05	1.314	0.279	0.767	1.862	2.57e-06
261	9	135137065	137522274	GBGT1	globoside alpha-1,3-N-acetylgalactosaminyltransferase 1	ENSG00000148288	136028335	136039332	protein_coding	DBP	-2.846	0.00443	0.0243	-2.182	0.0291	0.0289	-0.234	0.074	-0.379	-0.089	0.00158
262	9	138520789	140520789	ARRDC1	arrestin domain containing 1	ENSG00000197070	140500106	140509812	protein_coding	SBP	3.868	0.00011	0.00135	3.51	0.000449	0.00113	0.72	0.189	0.349	1.091	0.000144
262	9	138520789	140520789	ARRDC1	arrestin domain containing 1	ENSG00000197070	140500106	140509812	protein_coding	DBP	2.188	0.0287	0.00529	3.508	0.000452	0.0113	0.38	0.111	0.162	0.598	0.000648
262	9	138520789	140520789	CCDC183-AS1	CCDC183 antisense RNA 1	ENSG00000228544	139698379	139703300	lncrna	DBP	3.648	0.000265	0.00275	2.996	0.00274	0.00477	0.398	0.101	0.201	0.595	7.57e-05
262	9	138520789	140520789	EDF1	endothelial differentiation-related factor 1	ENSG00000107223	139756571	139760738	protein_coding	SBP	-3.376	0.000736	0.00612	-3.188	0.00143	0.00291	-2.155	0.487	-3.109	-1.201	9.53e-06
262	9	138520789	140520789	EDF1	endothelial differentiation-related factor 1	ENSG00000107223	139756571	139760738	protein_coding	DBP	-2.873	0.00406	0.0229	-3.753	0.000175	0.000529	-1.173	0.28	-1.722	-0.624	2.78e-05
262	9	138520789	140520789	PHPT1	phosphohistidine phosphatase 1	ENSG00000054148	139743176	139745479	protein_coding	SBP	3.419	0.000628	0.00542	3.03	0.00245	0.00435	0.573	0.132	0.314	0.831	1.44e-05
262	9	138520789	140520789	PHPT1	phosphohistidine phosphatase 1	ENSG00000054148	139743176	139745479	protein_coding	DBP	2.956	0.00312	0.0187	3.534	0.000409	0.00106	0.312	0.076	0.163	0.461	4.01e-05
265	10	12523937	14523937	BEND7	BEN domain containing 7	ENSG00000165626	13480484	13570974	protein_coding	DBP	2.847	0.00441	0.0243	4.442	8.93e-06	4.46e-05	1.988	0.309	1.381	2.594	1.33e-10
266	10	17419972	22037294	NSUN6	NOP2/Sun domain family, member 6	ENSG00000241058	18834490	18948214	protein_coding	DBP	2.905	0.00367	0.0212	2.661	0.00779	0.0107	0.339	0.086	0.171	0.507	7.52e-05
267	10	27233469	33590362	BAMBI	BMP and activin membrane-bound inhibitor	ENSG00000095739	28966271	28971868	protein_coding	DBP	-3.392	0.000694	0.00584	-3.43	0.000604	0.00145	-0.472	0.098	-0.665	-0.279	1.57e-06
267	10	27233469	33590362	CCDC7	coiled-coil domain containing 7	ENSG00000216937	32735068	32863492	protein_coding	PP	2.768	0.00564	0.0289	2.156	0.0311	0.0304	0.473	0.161	0.158	0.788	0.00322
267	10	27233469	33590362	KIAA1462	KIAA1462	ENSG00000165757	30301729	30404423	protein_coding	PP	7.646	2.07e-14	2.76e-12	4.264	2.01e-05	8.93e-05	2.909	0.349	2.225	3.592	7.36e-17
267	10	27233469	33590362	KIAA1462	KIAA1462	ENSG00000165757	30301729	30404423	protein_coding	SBP	4.138	3.51e-05	0.000511	2.231	0.0257	0.0263	2.008	0.508	1.012	3.004	7.72e-05
267	10	27233469	33590362	WAC	WW domain containing adaptor with coiled-coil	ENSG00000095787	28821422	28912041	protein_coding	SBP	2.452	0.0142	0.00278	3.143	0.00167	0.0288	1.052	0.249	0.565	1.54	2.32e-05
267	10	27233469	33590362	WAC	WW domain containing adaptor with coiled-coil	ENSG00000095787	28821422	28912041	protein_coding	DBP	2.23	0.0258	0.0048	3.374	0.00074	0.0163	0.583	0.143	0.304	0.863	4.32e-05
270	10	61390726	66335315	CDK1	cyclin-dependent kinase 1	ENSG00000170312	62538089	62554610	protein_coding	SBP	1.969	0.0489	0.0086	3.12	0.00181	0.0302	0.769	0.227	0.324	1.214	0.000707
270	10	61390726	66335315	MRPL35P2	mitochondrial ribosomal protein L35 pseudogene 2	ENSG00000232075	65394077	65394587	others	DBP	5.075	3.88e-07	1.08e-05	3.822	0.000132	0.000432	0.531	0.077	0.38	0.683	6.14e-12
270	10	61390726	66335315	TMEM26-AS1	TMEM26 antisense RNA 1	ENSG00000237233	63212397	63241714	lncrna	DBP	6.614	3.75e-11	2.65e-09	6.443	1.17e-10	2.87e-09	1.049	0.102	0.849	1.25	1.13e-24
270	10	61390726	66335315	TMEM26-AS1	TMEM26 antisense RNA 1	ENSG00000237233	63212397	63241714	lncrna	SBP	4.173	3e-05	0.00045	6.267	3.67e-10	7.49e-09	1.393	0.178	1.045	1.742	4.35e-15
271	10	68350563	71404159	ATOH7	atonal bHLH transcription factor 7	ENSG00000179774	69990381	69991860	protein_coding	PP	-2.827	0.0047	0.0253	-2.476	0.0133	0.0159	-0.226	0.059	-0.341	-0.11	0.000136
271	10	68350563	71404159	PBLD	phenazine biosynthesis-like protein domain containing	ENSG00000108187	70042417	70092806	protein_coding	PP	2.821	0.00479	0.0257	2.331	0.0197	0.0215	0.343	0.092	0.161	0.524	0.000211
271	10	68350563	71404159	RP11-153K11.3		ENSG00000233590	69993008	70002136	lncrna	PP	-2.776	0.0055	0.0283	-1.962	0.0497	0.0438	-0.169	0.048	-0.262	-0.075	0.000407
271	10	68350563	71404159	STOX1	storkhead box 1	ENSG00000165730	70597397	70655188	protein_coding	DBP	2.533	0.0113	0.0474	2.545	0.0109	0.0138	0.136	0.04	0.058	0.213	0.000592
272	10	73751579	75751579	DNAJC9	DnaJ (Hsp40) homolog, subfamily C, member 9	ENSG00000213551	74943120	75008620	protein_coding	SBP	-3.021	0.00252	0.016	-3.263	0.0011	0.00235	-2.344	0.545	-3.411	-1.276	1.68e-05
272	10	73751579	75751579	ECD	ecdysoneless homolog (Drosophila)	ENSG00000122882	74889913	74928813	protein_coding	SBP	-5.672	1.41e-08	5.88e-07	-4.567	4.95e-06	2.64e-05	-2.67	0.354	-3.363	-1.976	4.59e-14
272	10	73751579	75751579	ECD	ecdysoneless homolog (Drosophila)	ENSG00000122882	74889913	74928813	protein_coding	PP	-5.313	1.08e-07	3.54e-06	-3.477	0.000508	0.00124	-1.608	0.244	-2.086	-1.13	4.13e-11
272	10	73751579	75751579	ECD	ecdysoneless homolog (Drosophila)	ENSG00000122882	74889913	74928813	protein_coding	DBP	-3.474	0.000513	0.00464	-3.103	0.00191	0.00362	-0.969	0.199	-1.358	-0.579	1.08e-06
272	10	73751579	75751579	FAM149B1	family with sequence similarity 149, member B1	ENSG00000138286	74927924	75004262	protein_coding	SBP	3.837	0.000125	0.00149	3.361	0.000777	0.00178	0.704	0.132	0.446	0.962	8.87e-08
272	10	73751579	75751579	FAM149B1	family with sequence similarity 149, member B1	ENSG00000138286	74927924	75004262	protein_coding	DBP	3.123	0.00179	0.0123	3.098	0.00195	0.00365	0.333	0.074	0.189	0.477	6.08e-06
272	10	73751579	75751579	FUT11	fucosyltransferase 11 (alpha (1,3) fucosyltransferase)	ENSG00000196968	75532049	75540009	protein_coding	SBP	-7.661	1.84e-14	2.48e-12	-7.419	1.18e-13	5.26e-12	-2.804	0.254	-3.301	-2.307	2.16e-28
272	10	73751579	75751579	FUT11	fucosyltransferase 11 (alpha (1,3) fucosyltransferase)	ENSG00000196968	75532049	75540009	protein_coding	PP	-6.8	1.05e-11	8.41e-10	-5.348	8.9e-08	8.57e-07	-1.576	0.172	-1.914	-1.238	6.13e-20
272	10	73751579	75751579	FUT11	fucosyltransferase 11 (alpha (1,3) fucosyltransferase)	ENSG00000196968	75532049	75540009	protein_coding	DBP	-5.186	2.14e-07	6.46e-06	-5.872	4.29e-09	6.38e-08	-1.158	0.145	-1.443	-0.874	1.44e-15
272	10	73751579	75751579	MYOZ1	myozenin 1	ENSG00000177791	75391412	75401515	protein_coding	SBP	-7.684	1.54e-14	2.11e-12	-6.952	3.6e-12	1.24e-10	-4.271	0.399	-5.053	-3.488	1.05e-26
272	10	73751579	75751579	MYOZ1	myozenin 1	ENSG00000177791	75391412	75401515	protein_coding	PP	-6.731	1.69e-11	1.3e-09	-5.124	3e-07	2.41e-06	-2.413	0.271	-2.944	-1.882	5.15e-19
272	10	73751579	75751579	MYOZ1	myozenin 1	ENSG00000177791	75391412	75401515	protein_coding	DBP	-5.305	1.12e-07	3.66e-06	-5.305	1.12e-07	1.04e-06	-1.748	0.229	-2.197	-1.3	2.16e-14
272	10	73751579	75751579	PLAU	plasminogen activator, urokinase	ENSG00000122861	75668935	75677255	protein_coding	SBP	2.794	0.0052	0.0273	5.827	5.66e-09	8.3e-08	0.753	0.111	0.535	0.97	1.17e-11
272	10	73751579	75751579	PLAU	plasminogen activator, urokinase	ENSG00000122861	75668935	75677255	protein_coding	PP	2.334	0.0196	0.00372	4.269	1.96e-05	0.000963	0.434	0.075	0.286	0.581	7.99e-09
272	10	73751579	75751579	PLAU	plasminogen activator, urokinase	ENSG00000122861	75668935	75677255	protein_coding	DBP	2.037	0.0417	0.00742	4.813	1.49e-06	0.000108	0.304	0.064	0.179	0.429	1.88e-06
272	10	73751579	75751579	ZSWIM8-AS1	ZSWIM8 antisense RNA 1	ENSG00000272589	75556272	75561157	lncrna	DBP	-5.1	3.4e-07	9.61e-06	-2.707	0.0068	0.00964	-1.218	0.228	-1.665	-0.772	9.11e-08
272	10	73751579	75751579	ZSWIM8-AS1	ZSWIM8 antisense RNA 1	ENSG00000272589	75556272	75561157	lncrna	SBP	-4.494	6.99e-06	0.000131	-2.533	0.0113	0.0142	-1.852	0.394	-2.625	-1.079	2.63e-06
273	10	81215288	83215288	FAM213A	family with sequence similarity 213, member A	ENSG00000122378	82167585	82196871	protein_coding	PP	4.113	3.9e-05	0.000562	4.02	5.83e-05	0.00022	0.321	0.049	0.225	0.418	7.55e-11
273	10	81215288	83215288	FAM213A	family with sequence similarity 213, member A	ENSG00000122378	82167585	82196871	protein_coding	SBP	3.401	0.000671	0.00569	3.269	0.00108	0.00233	0.413	0.072	0.271	0.556	1.17e-08
273	10	81215288	83215288	LINC00857	long intergenic non-protein coding RNA 857	ENSG00000237523	81967466	81979413	lncrna	PP	2.774	0.00554	0.0285	3.788	0.000152	0.000479	0.788	0.167	0.461	1.115	2.25e-06
273	10	81215288	83215288	LINC00857	long intergenic non-protein coding RNA 857	ENSG00000237523	81967466	81979413	lncrna	SBP	2.574	0.0101	0.0438	4.963	6.95e-07	4.89e-06	1.47	0.246	0.988	1.952	2.26e-09
273	10	81215288	83215288	MAT1A	methionine adenosyltransferase I, alpha	ENSG00000151224	82031576	82049440	protein_coding	PP	5.852	4.87e-09	2.25e-07	3.265	0.00109	0.00234	0.78	0.109	0.566	0.995	9.59e-13
273	10	81215288	83215288	MAT1A	methionine adenosyltransferase I, alpha	ENSG00000151224	82031576	82049440	protein_coding	SBP	5.325	1.01e-07	3.33e-06	2.495	0.0126	0.0154	1.037	0.162	0.719	1.354	1.48e-10
273	10	81215288	83215288	TSPAN14	tetraspanin 14	ENSG00000108219	82213922	82292879	protein_coding	PP	4.182	2.89e-05	0.000437	3.624	0.00029	0.00079	0.469	0.075	0.322	0.615	3.66e-10
273	10	81215288	83215288	TSPAN14	tetraspanin 14	ENSG00000108219	82213922	82292879	protein_coding	SBP	2.514	0.0119	0.0493	2.966	0.00301	0.00508	0.515	0.11	0.299	0.732	3.09e-06
275	10	93468685	97563757	CYP2C8	cytochrome P450, family 2, subfamily C, polypeptide 8	ENSG00000138115	96796529	96829254	protein_coding	DBP	-5.189	2.11e-07	6.38e-06	-3.611	0.000305	0.000822	-0.628	0.099	-0.823	-0.433	2.65e-10
275	10	93468685	97563757	CYP2C8	cytochrome P450, family 2, subfamily C, polypeptide 8	ENSG00000138115	96796529	96829254	protein_coding	SBP	-5.013	5.35e-07	1.44e-05	-3.115	0.00184	0.00354	-0.984	0.173	-1.324	-0.644	1.41e-08
275	10	93468685	97563757	NOC3L	NOC3-like DNA replication regulator	ENSG00000173145	96092983	96122716	protein_coding	DBP	-6.955	3.53e-12	3.08e-10	-4.311	1.63e-05	7.59e-05	-0.734	0.091	-0.912	-0.556	6.44e-16
275	10	93468685	97563757	NOC3L	NOC3-like DNA replication regulator	ENSG00000173145	96092983	96122716	protein_coding	SBP	-5.592	2.25e-08	9.02e-07	-2.495	0.0126	0.0154	-0.884	0.158	-1.194	-0.574	2.3e-08
275	10	93468685	97563757	PLCE1	phospholipase C, epsilon 1	ENSG00000138193	95753746	96092580	protein_coding	PP	3.652	0.00026	0.00272	2.828	0.00468	0.00722	0.937	0.192	0.56	1.314	1.1e-06
276	10	101075479	107894942	ARL3	ADP-ribosylation factor-like 3	ENSG00000138175	104433488	104474164	protein_coding	DBP	3.988	6.66e-05	0.000883	5.703	1.18e-08	1.54e-07	0.543	0.086	0.375	0.712	2.62e-10
276	10	101075479	107894942	ARL3	ADP-ribosylation factor-like 3	ENSG00000138175	104433488	104474164	protein_coding	SBP	3.233	0.00122	0.00917	5.977	2.27e-09	3.74e-08	0.935	0.153	0.634	1.235	1.07e-09
276	10	101075479	107894942	AS3MT	arsenite methyltransferase	ENSG00000214435	104629273	104661656	protein_coding	PP	5.127	2.94e-07	8.43e-06	2.003	0.0452	0.0406	1.053	0.175	0.709	1.396	1.97e-09
276	10	101075479	107894942	BORCS7	BLOC-1 related complex subunit 7	ENSG00000166275	104613980	104624718	protein_coding	DBP	-4.344	1.4e-05	0.000233	-6.341	2.29e-10	4.83e-09	-0.307	0.043	-0.391	-0.224	5.41e-13
276	10	101075479	107894942	GSTO2	glutathione S-transferase omega 2	ENSG00000065621	106028631	106064703	protein_coding	DBP	-3.011	0.00261	0.0164	-3.421	0.000625	0.00148	-0.224	0.054	-0.329	-0.118	3.25e-05
276	10	101075479	107894942	NPM3	nucleophosmin/nucleoplasmin 3	ENSG00000107833	103541082	103543170	protein_coding	PP	3.717	0.000201	0.00221	2.616	0.00889	0.0118	0.934	0.201	0.539	1.328	3.57e-06
276	10	101075479	107894942	NT5C2	5'-nucleotidase, cytosolic II	ENSG00000076685	104847774	104953063	protein_coding	PP	5.968	2.4e-09	1.21e-07	3.039	0.00237	0.00428	1.04	0.148	0.749	1.331	2.36e-12
276	10	101075479	107894942	RP11-179B2.2		ENSG00000272572	102670860	102672496	lncrna	SBP	-3.534	0.00041	0.00385	-3.799	0.000145	0.000466	-0.93	0.173	-1.268	-0.591	7.28e-08
276	10	101075479	107894942	RP11-179B2.2		ENSG00000272572	102670860	102672496	lncrna	DBP	-3.382	0.000721	0.00601	-4.87	1.12e-06	7.4e-06	-0.65	0.099	-0.844	-0.456	4.77e-11
276	10	101075479	107894942	RP11-47A8.5		ENSG00000272933	104402549	104403897	lncrna	DBP	4.927	8.36e-07	2.1e-05	5.322	1.03e-07	9.73e-07	1.437	0.204	1.038	1.836	1.68e-12
276	10	101075479	107894942	SFXN2	sideroflexin 2	ENSG00000156398	104474295	104503249	protein_coding	PP	6.138	8.36e-10	4.61e-08	3.795	0.000148	0.000468	0.454	0.056	0.343	0.565	8.93e-16
276	10	101075479	107894942	SFXN2	sideroflexin 2	ENSG00000156398	104474295	104503249	protein_coding	SBP	5.295	1.19e-07	3.83e-06	2.798	0.00514	0.00776	0.539	0.082	0.379	0.699	4.57e-11
276	10	101075479	107894942	TMEM180	transmembrane protein 180	ENSG00000138111	104221152	104236802	protein_coding	DBP	-4.848	1.25e-06	2.96e-05	-5.953	2.63e-09	4.16e-08	-1.034	0.144	-1.316	-0.753	5.72e-13
279	10	117523933	119523933	C10orf82	chromosome 10 open reading frame 82	ENSG00000165863	118423207	118429775	protein_coding	DBP	2.578	0.00993	0.0434	2.318	0.0204	0.0221	0.286	0.089	0.111	0.461	0.00134
281	10	125712781	127712781	METTL10	methyltransferase like 10	ENSG00000203791	126436718	126480439	protein_coding	DBP	2.908	0.00364	0.0211	2.374	0.0176	0.0197	0.17	0.042	0.087	0.253	5.64e-05
283	11	-171084	2905292	BRSK2	BR serine/threonine kinase 2	ENSG00000174672	1411129	1483919	protein_coding	DBP	6.084	1.17e-09	6.26e-08	2.23	0.0258	0.0264	0.805	0.137	0.535	1.074	4.78e-09
283	11	-171084	2905292	BRSK2	BR serine/threonine kinase 2	ENSG00000174672	1411129	1483919	protein_coding	SBP	5.078	3.82e-07	1.07e-05	2.531	0.0114	0.0142	1.285	0.239	0.818	1.753	7.11e-08
283	11	-171084	2905292	CD151	CD151 molecule (Raph blood group)	ENSG00000177697	832843	839831	protein_coding	PP	5.54	3.03e-08	1.16e-06	4.51	6.47e-06	3.33e-05	0.286	0.04	0.208	0.364	7.03e-13
283	11	-171084	2905292	CD151	CD151 molecule (Raph blood group)	ENSG00000177697	832843	839831	protein_coding	SBP	3.545	0.000392	0.00371	2.951	0.00316	0.00524	0.296	0.059	0.18	0.411	4.81e-07
283	11	-171084	2905292	H19	H19, imprinted maternally expressed transcript (non-protein coding)	ENSG00000130600	2016393	2022700	lncrna	SBP	5.509	3.61e-08	1.34e-06	3.641	0.000271	0.000749	1.509	0.206	1.105	1.912	2.4e-13
283	11	-171084	2905292	H19	H19, imprinted maternally expressed transcript (non-protein coding)	ENSG00000130600	2016393	2022700	lncrna	DBP	4.434	9.24e-06	0.000166	3.643	0.000269	0.000746	0.735	0.118	0.503	0.967	5.15e-10
283	11	-171084	2905292	H19	H19, imprinted maternally expressed transcript (non-protein coding)	ENSG00000130600	2016393	2022700	lncrna	PP	4.4	1.08e-05	0.000188	2.507	0.0122	0.015	0.796	0.139	0.522	1.069	1.13e-08
283	11	-171084	2905292	POLR2L	polymerase (RNA) II (DNA directed) polypeptide L, 7.6kDa	ENSG00000177700	837356	842545	protein_coding	PP	-4.615	3.94e-06	8.07e-05	-4.486	7.25e-06	3.7e-05	-0.673	0.105	-0.88	-0.467	1.71e-10
283	11	-171084	2905292	POLR2L	polymerase (RNA) II (DNA directed) polypeptide L, 7.6kDa	ENSG00000177700	837356	842545	protein_coding	SBP	-2.577	0.00995	0.0435	-2.886	0.0039	0.00623	-0.636	0.156	-0.941	-0.332	4.27e-05
283	11	-171084	2905292	TSPAN4	tetraspanin 4	ENSG00000214063	842808	867116	protein_coding	PP	-4.721	2.35e-06	5.12e-05	-4.011	6.04e-05	0.000227	-0.561	0.098	-0.752	-0.37	8.77e-09
283	11	-171084	2905292	TSPAN4	tetraspanin 4	ENSG00000214063	842808	867116	protein_coding	SBP	-2.458	0.014	0.00274	-3.239	0.0012	0.0227	-0.553	0.143	-0.833	-0.273	0.000109
284	11	3673788	11350538	FAM160A2	family with sequence similarity 160, member A2	ENSG00000051009	6232565	6255941	protein_coding	DBP	2.131	0.0331	0.00602	3.057	0.00224	0.0346	0.407	0.12	0.172	0.641	0.00067
284	11	3673788	11350538	MRVI1-AS1	MRVI1 antisense RNA 1	ENSG00000177112	10562819	10621479	lncrna	DBP	-4.14	3.47e-05	0.000506	-2.264	0.0236	0.0247	-0.602	0.117	-0.832	-0.372	3.01e-07
284	11	3673788	11350538	RPL27A	ribosomal protein L27a	ENSG00000166441	8703958	8736306	protein_coding	DBP	-4.176	2.96e-05	0.000447	-2.589	0.00962	0.0125	-0.191	0.042	-0.273	-0.11	4.4e-06
284	11	3673788	11350538	SBF2-AS1	SBF2 antisense RNA 1	ENSG00000246273	9779839	9832866	lncrna	DBP	-2.659	0.00783	0.0366	-2.656	0.00791	0.0108	-0.319	0.065	-0.446	-0.191	9.55e-07
284	11	3673788	11350538	TMEM9B	TMEM9 domain family, member B	ENSG00000175348	8968841	8986558	protein_coding	DBP	3.016	0.00256	0.0161	2.046	0.0408	0.0376	0.232	0.068	0.1	0.365	0.000588
284	11	3673788	11350538	TPP1	tripeptidyl peptidase I	ENSG00000166340	6633994	6640692	protein_coding	SBP	-3.39	0.000698	0.00587	-2.02	0.0433	0.0392	-0.701	0.195	-1.084	-0.318	0.000334
285	11	12293905	14293905	SPON1	spondin 1, extracellular matrix protein	ENSG00000262655	14101494	14289430	protein_coding	DBP	3.137	0.00171	0.0119	2.45	0.0143	0.0169	0.586	0.143	0.305	0.867	4.28e-05
286	11	15302939	20224677	RP11-452G18.2		ENSG00000197149	17249826	17250698	others	PP	7.489	6.93e-14	8.51e-12	3.821	0.000133	0.000432	1.81	0.207	1.405	2.215	2.05e-18
286	11	15302939	20224677	RP11-452G18.2		ENSG00000197149	17249826	17250698	others	SBP	7.236	4.61e-13	4.7e-11	4.753	2e-06	1.22e-05	2.808	0.305	2.21	3.405	3.29e-20
286	11	15302939	20224677	RP11-452G18.2		ENSG00000197149	17249826	17250698	others	DBP	3.653	0.000259	0.00272	3.797	0.000146	0.000467	1.005	0.175	0.662	1.349	9.55e-09
288	11	26728102	35068037	ARL14EP	ADP-ribosylation factor-like 14 effector protein	ENSG00000152219	30344598	30359774	protein_coding	SBP	-3.201	0.00137	0.00998	-3.311	0.000928	0.00206	-0.79	0.165	-1.113	-0.466	1.7e-06
288	11	26728102	35068037	ARL14EP	ADP-ribosylation factor-like 14 effector protein	ENSG00000152219	30344598	30359774	protein_coding	PP	-3.061	0.0022	0.0145	-2.588	0.00966	0.0125	-0.51	0.113	-0.731	-0.289	5.97e-06
288	11	26728102	35068037	RP4-710M3.2		ENSG00000255480	30447099	30450815	lncrna	SBP	2.898	0.00375	0.0216	3.523	0.000427	0.0011	1.031	0.24	0.561	1.501	1.74e-05
288	11	26728102	35068037	RP4-710M3.2		ENSG00000255480	30447099	30450815	lncrna	PP	2.535	0.0113	0.0472	1.986	0.047	0.0418	0.534	0.161	0.219	0.85	0.000909
288	11	26728102	35068037	RP4-710M3.2		ENSG00000255480	30447099	30450815	lncrna	DBP	2.013	0.0442	0.00784	3.953	7.72e-05	0.00296	0.5	0.138	0.231	0.77	0.000277
289	11	44207851	48587452	ACP2	acid phosphatase 2, lysosomal	ENSG00000134575	47260853	47270457	protein_coding	SBP	8.936	4.04e-19	1.1e-16	3.043	0.00234	0.00424	1.584	0.169	1.252	1.916	9.16e-21
289	11	44207851	48587452	ACP2	acid phosphatase 2, lysosomal	ENSG00000134575	47260853	47270457	protein_coding	DBP	7.356	1.89e-13	2.05e-11	2.423	0.0154	0.0179	0.785	0.097	0.596	0.975	4.29e-16
289	11	44207851	48587452	ACP2	acid phosphatase 2, lysosomal	ENSG00000134575	47260853	47270457	protein_coding	PP	6.908	4.9e-12	4.15e-10	2.873	0.00406	0.0064	0.845	0.116	0.618	1.072	2.71e-13
289	11	44207851	48587452	DDB2	damage-specific DNA binding protein 2, 48kDa	ENSG00000134574	47236016	47260791	protein_coding	SBP	-7.112	1.14e-12	1.07e-10	-3.632	0.000281	0.00077	-1.67	0.193	-2.048	-1.291	5.36e-18
289	11	44207851	48587452	DDB2	damage-specific DNA binding protein 2, 48kDa	ENSG00000134574	47236016	47260791	protein_coding	DBP	-6.488	8.69e-11	5.68e-09	-3.425	0.000616	0.00147	-0.948	0.11	-1.164	-0.731	9.25e-18
289	11	44207851	48587452	DDB2	damage-specific DNA binding protein 2, 48kDa	ENSG00000134574	47236016	47260791	protein_coding	PP	-4.959	7.1e-07	1.84e-05	-2.602	0.00927	0.0121	-0.749	0.132	-1.007	-0.491	1.27e-08
289	11	44207851	48587452	MTCH2	mitochondrial carrier 2	ENSG00000109919	47638867	47664175	protein_coding	PP	4.507	6.57e-06	0.000125	2.3	0.0214	0.0229	0.654	0.123	0.414	0.895	9.59e-08
289	11	44207851	48587452	PSMC3	proteasome 26S subunit, ATPase 3	ENSG00000165916	47440320	47448024	protein_coding	DBP	-4.187	2.82e-05	0.000427	-3.081	0.00207	0.00382	-0.419	0.077	-0.569	-0.268	4.97e-08
289	11	44207851	48587452	PSMC3	proteasome 26S subunit, ATPase 3	ENSG00000165916	47440320	47448024	protein_coding	SBP	-3.556	0.000376	0.0036	-3.04	0.00237	0.00427	-0.736	0.134	-0.998	-0.474	3.79e-08
289	11	44207851	48587452	PTPRJ	protein tyrosine phosphatase, receptor type, J	ENSG00000149177	48002110	48192393	protein_coding	SBP	-10.721	8.15e-27	5.77e-24	-6.518	7.13e-11	1.87e-09	-2.096	0.156	-2.401	-1.791	2.67e-41
289	11	44207851	48587452	PTPRJ	protein tyrosine phosphatase, receptor type, J	ENSG00000149177	48002110	48192393	protein_coding	DBP	-9.593	8.54e-22	3.31e-19	-6.342	2.27e-10	4.83e-09	-1.138	0.089	-1.312	-0.964	1.85e-37
289	11	44207851	48587452	PTPRJ	protein tyrosine phosphatase, receptor type, J	ENSG00000149177	48002110	48192393	protein_coding	PP	-7.759	8.56e-15	1.24e-12	-4.654	3.25e-06	1.8e-05	-1.002	0.106	-1.21	-0.794	3.88e-21
289	11	44207851	48587452	SYT13	synaptotagmin XIII	ENSG00000019505	45261852	45307870	protein_coding	PP	-3.681	0.000232	0.00248	-2.702	0.00689	0.00972	-0.328	0.066	-0.458	-0.199	6.73e-07
291	11	56496820	59207203	MED19	mediator complex subunit 19	ENSG00000156603	57471186	57479693	protein_coding	PP	7.394	1.43e-13	1.63e-11	3.42	0.000627	0.00148	0.566	0.067	0.434	0.698	3.95e-17
291	11	56496820	59207203	MED19	mediator complex subunit 19	ENSG00000156603	57471186	57479693	protein_coding	SBP	6.669	2.57e-11	1.91e-09	4.914	8.91e-07	6.13e-06	0.876	0.099	0.682	1.07	8.18e-19
291	11	56496820	59207203	MED19	mediator complex subunit 19	ENSG00000156603	57471186	57479693	protein_coding	DBP	2.746	0.00603	0.0303	3.879	0.000105	0.000363	0.285	0.057	0.175	0.396	4.47e-07
292	11	60278246	62278246	FADS1	fatty acid desaturase 1	ENSG00000149485	61567097	61596790	protein_coding	PP	3.308	0.000938	0.00746	2.484	0.013	0.0157	0.324	0.076	0.174	0.473	2.21e-05
292	11	60278246	62278246	FADS1	fatty acid desaturase 1	ENSG00000149485	61567097	61596790	protein_coding	DBP	-2.758	0.00582	0.0295	-2.381	0.0173	0.0194	-0.237	0.061	-0.357	-0.118	9.78e-05
293	11	62744609	66408937	B4GAT1	beta-1,4-glucuronyltransferase 1	ENSG00000174684	66112843	66115163	protein_coding	SBP	-2.234	0.0255	0.00476	-2.977	0.00291	0.0407	-0.732	0.182	-1.088	-0.375	5.78e-05
293	11	62744609	66408937	CTSW	cathepsin W	ENSG00000172543	65647280	65651212	protein_coding	SBP	-4.354	1.34e-05	0.000224	-2.76	0.00578	0.00855	-0.686	0.151	-0.982	-0.389	5.77e-06
293	11	62744609	66408937	CTSW	cathepsin W	ENSG00000172543	65647280	65651212	protein_coding	DBP	-2.541	0.0111	0.0467	-3.286	0.00101	0.00221	-0.306	0.087	-0.476	-0.136	0.000409
293	11	62744609	66408937	FKBP2	FK506 binding protein 2, 13kDa	ENSG00000173486	64008475	64011604	protein_coding	SBP	3.037	0.00239	0.0153	2.906	0.00366	0.00592	0.933	0.207	0.527	1.338	6.61e-06
293	11	62744609	66408937	FKBP2	FK506 binding protein 2, 13kDa	ENSG00000173486	64008475	64011604	protein_coding	PP	2.325	0.0201	0.0038	3.113	0.00185	0.0305	0.636	0.14	0.362	0.911	5.62e-06
293	11	62744609	66408937	MAP3K11	mitogen-activated protein kinase kinase kinase 11	ENSG00000173327	65365226	65382853	protein_coding	DBP	7.694	1.43e-14	1.97e-12	2.564	0.0104	0.0132	0.76	0.095	0.573	0.946	1.47e-15
293	11	62744609	66408937	MAP3K11	mitogen-activated protein kinase kinase kinase 11	ENSG00000173327	65365226	65382853	protein_coding	SBP	4.876	1.08e-06	2.62e-05	3.101	0.00193	0.00364	1.013	0.166	0.688	1.337	9.53e-10
293	11	62744609	66408937	OVOL1	ovo-like zinc finger 1	ENSG00000172818	65554493	65564690	protein_coding	DBP	5.15	2.61e-07	7.69e-06	4.402	1.07e-05	5.25e-05	0.955	0.145	0.67	1.24	4.95e-11
293	11	62744609	66408937	OVOL1	ovo-like zinc finger 1	ENSG00000172818	65554493	65564690	protein_coding	SBP	4.619	3.86e-06	7.95e-05	5.017	5.25e-07	3.81e-06	1.746	0.255	1.247	2.245	6.93e-12
293	11	62744609	66408937	OVOL1	ovo-like zinc finger 1	ENSG00000172818	65554493	65564690	protein_coding	PP	2.567	0.0102	0.0444	2.962	0.00306	0.00512	0.717	0.173	0.378	1.057	3.41e-05
293	11	62744609	66408937	OVOL1-AS1	OVOL1 antisense RNA 1	ENSG00000255120	65556522	65558339	lncrna	DBP	7.438	1.02e-13	1.21e-11	5.062	4.16e-07	3.15e-06	0.595	0.067	0.465	0.726	4.17e-19
293	11	62744609	66408937	OVOL1-AS1	OVOL1 antisense RNA 1	ENSG00000255120	65556522	65558339	lncrna	SBP	5.821	5.86e-09	2.62e-07	7.033	2.02e-12	7.83e-11	1.096	0.116	0.868	1.323	4.21e-21
293	11	62744609	66408937	OVOL1-AS1	OVOL1 antisense RNA 1	ENSG00000255120	65556522	65558339	lncrna	PP	2.502	0.0124	0.00245	5.232	1.68e-07	1.71e-05	0.467	0.079	0.312	0.622	3.58e-09
293	11	62744609	66408937	PPP1R14B	protein phosphatase 1, regulatory (inhibitor) subunit 14B	ENSG00000173457	64011952	64014413	protein_coding	PP	2.997	0.00272	0.0169	2.989	0.0028	0.00484	0.483	0.091	0.305	0.661	1.04e-07
293	11	62744609	66408937	PPP1R14B	protein phosphatase 1, regulatory (inhibitor) subunit 14B	ENSG00000173457	64011952	64014413	protein_coding	SBP	2.792	0.00524	0.0274	3.507	0.000454	0.00114	0.663	0.134	0.401	0.926	7.2e-07
293	11	62744609	66408937	RNASEH2C	ribonuclease H2, subunit C	ENSG00000172922	65482367	65488418	protein_coding	SBP	-4.605	4.12e-06	8.42e-05	-5.059	4.21e-07	3.17e-06	-1.173	0.161	-1.489	-0.857	3.6e-13
293	11	62744609	66408937	RNASEH2C	ribonuclease H2, subunit C	ENSG00000172922	65482367	65488418	protein_coding	PP	-4.603	4.17e-06	8.5e-05	-3.131	0.00174	0.00341	-0.684	0.109	-0.898	-0.469	4.06e-10
293	11	62744609	66408937	RNASEH2C	ribonuclease H2, subunit C	ENSG00000172922	65482367	65488418	protein_coding	DBP	-2.59	0.00961	0.0423	-4.673	2.97e-06	1.69e-05	-0.461	0.093	-0.644	-0.278	7.91e-07
293	11	62744609	66408937	SNX32	sorting nexin 32	ENSG00000172803	65601112	65624367	protein_coding	SBP	5.101	3.39e-07	9.61e-06	3.682	0.000231	0.000661	0.521	0.085	0.356	0.687	7.26e-10
293	11	62744609	66408937	SNX32	sorting nexin 32	ENSG00000172803	65601112	65624367	protein_coding	DBP	3.097	0.00196	0.0131	3.405	0.000661	0.00155	0.21	0.049	0.115	0.305	1.55e-05
[truncated: 695 more rows]

## Sheet: Supplementary Data 7
Supplementary Data 7. Kidney genes uncovered by BP kidney TWAS, not amongst BP genes from previous TWAS (Giri, A. et al. Trans-ethnic association study of blood pressure determinants in over 750,000 individuals. Nat. Genet. 51, 51–62 (2019), Wu, P. et al. Integrating gene expression and clinical data to identify drug repurposing candidates for hyperlipidemia and hypertension. Nat. Commun. 13, 46 …
[truncated: 890 more rows]

[truncated: 29 more sheets: Supplementary Data 8, Supplementary Data 9, Supplementary Data 10, Supplementary Data 11, Supplementary Data 12, Supplementary Data 13, Supplementary Data 14, Supplementary Data 15, Supplementary Data 16, Supplementary Data 17, Supplementary Data 18, Supplementary Data 19, Supplementary Data 20, Supplementary Data 21, Supplementary Data 22, Supplementary Data 23, Supplementary Data 24, Supplementary Data 25, Supplementary Data 26, Supplementary Data 27 …]
