# Supplementary material for: Genetic imputation of kidney transcriptome, proteome and multi-omics illuminates new blood pressure and hypertension targets
Source: Nat Commun. 2024 Mar 19;15:2359. doi: 10.1038/s41467-024-46132-y (PMC10950894; doi:10.1038/s41467-024-46132-y)
Supplement: Supplementary file 6 — Source Data [file 41467_2024_46132_MOESM6_ESM.xlsx]

## Sheet: Figure 8J
Figure 8J. Median expression levels of ENPEP in each rs33966350 genotype group in Human Kidney Tissue Resource. The expression is normalised and standardised with the unit of one standard deviation.
rs33966350 genotype	Median expresion levels of ENPEP
GG	0.005475
GA	-1.9461
AA	NA

## Sheet: Figure 8K
Figure 8K. Median expression levels of ENPEP in each genotype group in Clinical Proteomic Tumor Analysis Consortium. The expression is normalised and standardised with the unit of one standard deviation..
rs33966350 genotype	Median expression levels of ENPEP
GG	0.1125
GA	-1.76344
AA	-3.05136

## Sheet: Figure 8L
Figure 8L. Median protein abundance levels of ENPEP in each genotype group in Clinical Proteomic Tumor Analysis Consortium. The protein abundance is normalised and standardised with the unit of one standard deviation.
rs33966350 genotype	Median protein abundance levels of ENPEP
GG	0.143559
GA	-1.79941
AA	-4.45239
